# Supplementary material for: Novel isolates of hydrogen-oxidizing chemolithoautotrophic Sulfurospirillum provide insight to the functions and adaptation mechanisms of Campylobacteria in shallow-water hydrothermal vents
Source: mSystems. 2024 Aug 21;9(9):e00148-24. doi: 10.1128/msystems.00148-24 (PMC11406935; doi:10.1128/msystems.00148-24)
Supplement: Supplemental tables — Tables S1 to S10. [file msystems.00148-24-s0002.xlsx]

## Sheet: Table S1
Table S1 The similarity of 16S rRNA genes
Strains	34	4326-2	3221-6	2216	1612	1307	2301	S. carboxydocorans (AY740528.1)	S. arcachonense (Y1156.1)	S. deleyianum (Y1367.1)
34
4326-2	0.999
3221-6	0.999	1
2216	0.999	1	1
1612	0.998	0.999	0.999	0.999
1307	0.919	0.91	0.91	0.91	0.91
2301	0.907	0.908	0.908	0.908	0.908	0.998
S. carboxydocorans (AY740528.1)	0.913	0.914	0.914	0.914	0.915	0.939	0.94
S. arcachonense (Y1156.1)	0.929	0.93	0.93	0.93	0.931	0.943	0.944	0.985
S. deleyianum (Y1367.1)	0.919	0.92	0.92	0.92	0.919	0.907	0.904	0.907	0.91

## Sheet: Table S2
Table S2 Fatty acid composition of strain 1612 and other strains within the genus Sulfurospirillum
Fatty acids	1612	S. arcachonense F1F6	S. arsenophilum DSM 10659	S. deleyianum DSM 6946	S. barnesii ATCC 700032	S. multivorans DSM 12446T	S. halorespirans DSM 13726T	ACSTCE
C14:0	7.67	2.7	4.5	-	1.8	5.1	3.3	7.9
C14:1	-	3.2	-	-	-	-	-	-
C15:0	-	-	1.3	1.1	0.6	1.5	2.1	-
C16:0	25.19	31	24.5	29.2	30.2	40.7	38.3	32.4
C16:1	-	40.8	-	-	-	-	-	-
C17:0	-	-	1.9	-	0.2	-	-	0.5
C18:0	3.06	20.8	0.4	-	-	-	-	-
C18:1	-	0.6	-	-	-	-	-	-
C18:1ω7c/C18:1ω6c	24.67	-	12.2	17.2	21.6	2.8	6.5	3.8
C16:1ω7c/C16:1ω6c	16.58	-	47.5	52	43.2	47.4	47.5	27.7
C13:0 iso 3OH	3.35	-	-	-	-	-	-	-
C15:1 iso F	2.97	-	-	-	-	-	-	-
* The data of all the strains except 1612 was from their original paper mrked in Table 1.

## Sheet: Table S3
Table S3 The ANI values between our isolates and type strains of genus Sulfurospirillum
	ACSDCE	ACSTCE	1612	JPD-1	SL2-2	S.arcachonense	S.arsenophilum	S.barnesii	S.cavolei	S.deleyianum	S.halorespirans	S.multivorans	UCH001
ACSDCE	1	0.999631	0.714405	0.963012	0.924457	0.717446	0.82142	0.773021	0.751564	0.769174	0.819206	0.819742	0.800785
ACSTCE		1	0.714264	0.963029	0.923651	0.717598	0.821495	0.773429	0.751932	0.76947	0.817441	0.8179	0.80092
1612			1	0.714231	0.714106	0.714615	0.71135	0.714194	0.707978	0.716788	0.710829	0.711493	0.712965
JPD-1				1	0.918439	0.717984	0.821778	0.773406	0.751453	0.770721	0.821737	0.821713	0.800931
SL2-2					1	0.717747	0.82194	0.7718	0.751447	0.770084	0.821241	0.824422	0.800498
S.arcachonense						1	0.715723	0.715885	0.703924	0.717473	0.711731	0.71167	0.719663
S.arsenophilum							1	0.773464	0.751137	0.771723	0.827179	0.825737	0.817631
S.barnesii								1	0.745777	0.81543	0.772984	0.771863	0.772107
S.cavolei									1	0.746798	0.756323	0.758544	0.747405
S.deleyianum										1	0.769004	0.770575	0.770072
S.halorespirans											1	0.93404	0.799878
S.multivorans												1	0.800249
UCH001													1

## Sheet: Table S4
Table S4 The AAI values between our isolates and type strains of genus Sulfurospirillum
	S. cavolei	S. multivorans	UCH001	S. halorespirans	1612	S. deleyianum	JPD-1	ACSDCE	S. arsenophilum	S. arcachonense	ACSTCE	S. barnesii	SL2-2
S. cavolei	1	0.7869	0.7874	0.7848	0.6346	0.7657	0.7813	0.7808	0.7832	0.6398	0.7814	0.767	0.7808
S. multivorans		1	0.8571	0.9572	0.6357	0.7903	0.8647	0.8676	0.872	0.6465	0.8647	0.795	0.8674
UCH001			1	0.8573	0.6388	0.7949	0.8533	0.8511	0.8771	0.6516	0.8517	0.8007	0.8533
S. halorespirans				1	0.6336	0.7876	0.8658	0.8642	0.8738	0.6455	0.8626	0.7955	0.869
1612					1	0.6358	0.636	0.6371	0.638	0.6515	0.6361	0.6362	0.6386
S. deleyianum						1	0.7824	0.7815	0.7908	0.6485	0.7818	0.8503	0.7839
JPD-1							1	0.9779	0.871	0.6491	0.9778	0.7867	0.9535
ACSDCE								1	0.8706	0.646	0.9995	0.7853	0.9584
S. arsenophilum									1	0.6506	0.8708	0.7953	0.871
S. arcachonense										1	0.6461	0.6449	0.6508
ACSTCE											1	0.7867	0.9576
S. barnesii												1	0.788
SL2-2													1

## Sheet: Table S5
Table S5 The POCP values between our isolates and type strains of genus Sulfurospirillum
	S. cavolei	S. multivorans	UCH001	S. halorespirans	1612	S. deleyianum	JPD-1	ACSDCE	S. arsenophilum	S. arcachonense	ACSTCE	S. barnesii	SL2-2
S. cavolei	1	0.747996	0.804596	0.785752	0.590837	0.742052	0.786127	0.786599	0.777883	0.628897	0.783379	0.737115	0.786523
S. multivorans		1	0.745751	0.843597	0.55371	0.699177	0.766981	0.772831	0.75677	0.597824	0.77269	0.737195	0.78412
UCH001			1	0.791063	0.600851	0.748048	0.796392	0.800297	0.837833	0.650866	0.797244	0.737834	0.807387
S. halorespirans				1	0.57978	0.734289	0.822506	0.817214	0.809041	0.631375	0.815989	0.755833	0.831021
1612					1	0.590909	0.596774	0.590627	0.597944	0.626367	0.587915	0.588465	0.59294
S. deleyianum						1	0.721768	0.730165	0.746421	0.622554	0.730837	0.794583	0.724971
JPD-1							1	0.900672	0.814883	0.630273	0.893281	0.722139	0.906357
ACSDCE								1	0.806911	0.631137	0.984099	0.713641	0.890928
S. arsenophilum									1	0.638241	0.805005	0.766211	0.817187
S. arcachonense										1	0.630172	0.637748	0.631094
ACSTCE											1	0.711593	0.889043
S. barnesii												1	0.72593
SL2-2													1

## Sheet: Table S6
Table S6 Summary of genome features of 1612
Characteristics	Chromosome
Size (bp)	2377931
G+C content (%)	0.3784
No. of identified protein-coding genes
Total	2365
COGs	2133
KEGG	1372
NR	2256
Average gene length (bp)	942
No. of identified RNA genes
rRNAs	6
tRNAs	39
Small RNA	9
Size of genomic islands (No. of CDs)
GI01	13,273 bp (18)
GI02	42,367 bp (31)
GI03	35,569 bp (42)

## Sheet: Table S7 
Table S7 The amino acids sequences of identified genes in 1612 genome
>gene0001 101 1429 Chromosome_ORF0001 101 1429
MLADSVIRLLKDEISEQEYERYIKQLTFNEKESHSDQKIFEVPNILLLNWIKTKYSQKIA
HLFEVKTGKKPEIKIIVKNKIERTPKSKSKNILIESNKLVTNTILNPSYTFESFVVGSSN
QYAYSIAKSVAKKPGVMYNPVFIYGPTGLGKTHLIHAIGNYSQLNGKSVIYATIEQFMND
FTYNLKNQTMDRFREKYRSCDILLIDDTQFLSNKIQTQEEFFHTFNELHASGKQIVLTSD
KPPKMINGLEERLKSRFEWGSIADIGLPELETKIAIIKKKCELDGIDLNNEIANYIAVNM
GDNIREIEGAIINLNAYATLMRQEITLEFAKNVMKAQIKEKKNNITLEDIITTIAKELNI
KPSDIKSKKRNKNIVEARRIGIYLARTLTPNSMPSLASYFGMKDHTAVSHNMKKINEIIE
TNETFRLRVEELKNKILGKKVD
>gene0002 1577 2644 Chromosome_ORF0002 1577 2644
MKVSINKGVLETILINIQPYLEKKDLSQITSHLLITNIEDELIIKSTDFDIGLSYNTKNV
KIIDYGDATANGKKLLDIIKILKDDEVTLETINDYLYIKQRNSKFKLPMFNPNEFPSFPE
ISNKPKFNIDSSSFVRGIKKISAAIDNNNPKLELNGALINIKNGFTNLVSTDTKRLAVVK
LENNIEDEFSMIIPKKAIVEMQKVFSEAIEIFYDENTLIAKSSHFQFFTKLINGKFPDYE
RIIPKDKKFRLLLSRSKIIDSIKQVSIISNEVKITFKKDKIVFESLNDENIEAKTEIEYD
TGLDEDIYLAINSRYLLDFLSNIENNDFTLGFNDSSLPFTLEDENFITIVMPIII
>gene0003 2680 4989 Chromosome_ORF0003 2680 4989
MSNYGADNIKVLKGLEAVRKRPGMYIGDTNINGLHHLIYEVVDNSIDESMAGYCDTINVE
ITNYGSAIISDNGRGIPVEMHPTEKISAATVVLTVLHAGGKFDKDTYKVSGGLHGVGVSV
VNALSSKLIATICRDGKEYRQEFATGIPQNSLEVVKNTRKRGTTIEFWPDPDIFETTDFV
YETLAKRFKEIAYLNPKIKIQFKDNRDGKNETFHFEGGIKQFVEDLNKKDQISAPFYFNN
TTDDVEVDISLLYNTGYTETLLSFVNNIKTPEGGTHESGFRAGLTRAIVNYINANANVRE
KDIKITGDDVREGLIAVVSVKVPEPQFEGQTKGKLGNTYVKPIVQKMTFENLVKYFEENP
IEAKAVMDKALSAARGREAAKKARDLTRRKDSMNIGTLPGKLADCQSKDATISELYLVEG
DSAGGSAKQGRDRVFQAILPLKGKILNVEKSRLDKILKSDEIKNMITALGCGIGEEFNEE
KLRYHKLIIMTDADVDGSHIQTLLLTFLFRFLKPVVEKGYVYLAQPPLYRYKKGKKEIYL
KDDAELNALLISSGIESVHFEGIGTNDLIDYFKIIAAYRNILKELEKRYSVIEVIRFLIE
NPDIISLDNQAMYVKIEAFITSIGYNILNKIIDEETIHLYIQTKDGLEELLLNDDFFTNP
LYEEALYIQTKIKEKELNLEGQDPVDVLNNIEKFAKKGAYIQRYKGLGEMNPEQLWETTM
NPENRRLLKVNIEDMELASDTFTLFMGDEVEPRRKYIQDHAKDVKHLDV
>gene0004 4989 6422 Chromosome_ORF0004 4989 6422
MLYSESKERGNRFAIALKITFPFLILILYIILTLQFINNIMMLVLLTFLVPIYTYYIFYL
IYNGFKTTLIDQTTKTFNRKEIISLIEKEIHRKKKSTIILISLENIFDINERYGVANTDS
ILSNFATRLNQFLENYNFKKTPIGRYGGGNFLLIVRHNKKELKHFLMMFSKELKNVGIKD
IEVKIVFSLIDSHYDTKIENIIKKLFSLIDEEKEEDLKIPNIKPNEFENIIFNAIKSEKF
FLKYQPSINLQNQKIEIYEVSAKIYSKDYGLLSTQQAKKAISFGGFEKIFDKKILHYFVN
EIKDFHVKDVLFSLNISPVSLRDNDFRIYLKDLLYDQKIDPKSIILNINEKNTYEDIKRF
NEILLQYKKSGFLIALDHFGGNNCSIEYLKNLPIDIVKFDIEYTKYIDNITYKMILKNLL
ELCEQLDIKTMIKFIDREDLYHNFAAMNPTYIEGFYVSKPKNLNQIIEKRGINDEIR
>gene0005 6409 6795 Chromosome_ORF0005 6409 6795
MKYGEKEIKEFDVEKDLEIWPNKNKKNYVIKLTLPEFVCLCPRSGYPDFATIYVEYIPQD
YVVELKAIKLYINSFMTRNISHEDSANEIYDTLYSKLQPKWLKVFADFNPRGNVHTTIEI
DSDTVKKG
>gene0006 6799 8004 Chromosome_ORF0006 6799 8004
MISPELVEHLFAAASIQRWNDYPRMVNLVELDKQAHKFIIAYMMANIEEDINKVHLIEAG
IFEFLRRVVVTDIRPDVFRKALQLKEKEINAWILSKLSNSLIDIENGEFLKRFERYLDDP
MMYKKERFLLKAASYLSTKWEFSIVYQTSQFLSGIEKVKEAVEEEIEDYYELVSVRKISL
NKKISKIIDLSGRLRFQKRWAQTPRVPETSVLGHMLIVATLSYFYSLHIGACDKRIENNF
FCALFHDLPEALTRDIISPVKYSVNGLDDIISEYEIKVMEDEIFPYIPSKFLKEFQYVLG
LYDGKKNEFLDKIIQEGEIQVVEDLKSYNEDQYSPIDGKALKNCDRISAFIEATLSISHG
VKSKELTQGKEYIAKKLQENLREGDVDFYHLAKEIEIFLES
>gene0007 8203 9789 Chromosome_ORF0007 8203 9789
MIDSEIFYLFSIISIGYILGNIKIRGFSLDITAMLLVALIAGHFGMVISDNFKLFGLAIF
IYAVGLQSGPGFFETIKQDGLKLNILAFCLLLCIFLTIFALGNYFHLDRAVIDGIFTGSL
TSVPSLAAAIEVKNDPVISVIFGLVYPFGIVATILFIRILPIIFRVNLAKELENYESLQK
QKYPQILTKNFKINNINLKEKPIKKAQVESLTKTLIERVEAVDKCDLDEKNSVFLHYNDI
IRVSGTQEQLETLSVMLGTEMGEAYKFHDDMKVYRLLLTSKDLVGKKIASIKELKSLRAI
ITKVRRAGIDIAPHPTLSLMLGDKLYVVAPQKYGERVTKIVGNDLLTYPAADFLPISLGI
VFGILLGNIPLSLPMIGDVRLSFVGGILITALILGRFGRVGPIVWQLSPHSNTLMKTLGQ
LIFMASIGTNAGQFLTKSLSENGLLPVYIAIFALIFSLFLMAFICRIFFKMNFLNIMGLL
SGGMTSTPTLTMSNNITKSDYPSISYAAVYPMALVLSIVLAQLLLKFI
>gene0008 9832 10308 Chromosome_ORF0008 9832 10308
MKMRRISYKTTLENYILNLELSKLANISSNAYRFWKNVRVSKYDSCRIVFIDKRTLPEKY
QPFVKQCTNLDGYVQSQAFCKFTGLAPSHLIESNHSKIYDILEIKQIGIVKLVNLRKFYD
DFDLDYDYHLYIEKCQYFGPEPFEKKIRLSEDICLGYY
>gene0009 10493 10906 Chromosome_ORF0009 10493 10906
MSHIELLKTHELKATPQRLCILNTLEECGHATLEEIQQIINEKFPTLSLSTIYRNINDMI
QKEIVSEVKISNKKDYFEIAKENHVHLVCDECGRIEDFKIEADDLIDQVEKRSQSKVLSE
ILTFHVICKDCLKKMRK
>gene0010 12277 10934 Chromosome_ORF0010 12277 10934
MEFFIQLLVVLAVLFYAARKGGIALGLFGGLGVVVLVFGFGLTPGSPPVAVMLVMLSVII
AGATLQASGGLDCMLQVAEKILRKHPKYITILAPLSTTTLTFLCGTGHVVYTMLPIIYDI
SIKTGIRPERPLAASTVAAQMGIIISPVSVAVVSLIAMLSGHVMLNGQEVDLIGLLSITI
PGTLVGVLVMGLWSMYRGKDLKDDAEFQDMIKDPEMKKYVYGENKTLQGMTLPTKQWASM
WLFLGAIAVVALLGAIPELRPIVKGKPLSMVLVIQMFMLFAGAIIYIVGGVKAKAVANNE
VFKSGMVALVAVFGIAWMTKTMFGAHIGEVKSTLGSILQIYPWAYAIIFMFVSKLINSQG
ATLAAMVPIALSIGVQPGLVVAFAASCYGYFILPTYPSDLAAINFDRSGTTRIGKFVINH
SFIIPGFIGVGTSLTVSYIVAKLVGII
>gene0011 13066 12416 Chromosome_ORF0011 13066 12416
MKILLLEDNKRLSMLVSEALEQKNYHVELFENGKTALENIDNGYDCFILDINVPGINGLT
FLKELRLMDKETPAIIISANVELETIQDAYSKGCDEYLKKPFFIYELEIKLDKLCKAQEC
HLYLPEGYCFHIKHEQLKDHHDNVIKLSKKEILLLNLFAKNIDKIVTFEAIELHVWEGDL
TTTENIRALIKRLRKKLPANTILSQGGMGYKIVHTK
>gene0012 15246 13063 Chromosome_ORF0012 15246 13063
MKLLLFFLLFYVPLCAIEDNEILLIHSYNKGLKWTDGISKGLEDVIAKHKAYELTTEYMD
SKKIDSKQYFNALMNLYKIKFAHRKYKVVIASDNYAFKLVLANQKKLFKNAPIVFCGVED
FNKKDIPPAQQNSVTGVVEYKEIIKNIELIQSLMPHLNTLYIISDNSFSSLAIKKQILDS
VKLFEHDFKIVFDNDIILKTLHQKIDALPEHSAVLLTSLYKDKFGEYIPYNDLRNFFYAS
KYPIFAVNKIHLGEGIVGGVMINPYDQGYMAGAKAFEIIDGKSPGTISVSIPAARYYFDY
KMLKKYGFSVAQLPTSAVVENGPQKFSEKHRKLIDSAFAMMPLLILLIIILMFNIIKKIQ
LETKLIEQNELDNVLLNNIKSAIFWKSKNNKILGCNESLCHLVGMEKRDIIGKQIEDILP
ELCTVIHDSNPFVNEMEMVFKKIKKEPIDVVIRRKQYLDKNNHEAGVVTLISDITEIKKN
QLKRKKEEQFIIQRSKLSEIGEMMTSIAHQWKAPLVEISTIAQELLYTRKKRAITPEGAK
EFVDDIMRQVQYMSRTIDDFRAFIKPSASKSHFKIKQAIHELVNIVKNNLDHNYIEVQTI
IDDDYITYGYPNELKQSILNILNNAKDSILKKKTHEDFDARIMIEVYKKEQIFISIKDNG
GGIETSLLSSIFEPFFTSKEDGDGFGLYMAKLIIEEKMHGHIDAIPCNEGAHILIQLAPS
TIKEDKK
>gene0014 15523 17346 Chromosome_ORF0013 15523 17346
MMASFIRHCFIFLFVCIALYGADTNDTLINANPHIYKNLLKTLPKEDSTSDEIALQKALI
YKLMGIDLNATEKIPAIKMPKDTHAYGLLFDTYMKHALRKNTLSNRIIQIKEKLKILKND
IGKIKNTSPSLLTLQLQDAFYSKSMLQYQKQISAIVSKMKAIENSLDTSVKNLDFDIDNL
SVKIETSSHDSDKFKNEIDRQEIEKERFELINKTSFRIKKINETIEQEKKHYNASVLKTV
VYLFLQFSNELKHKDKKVFDTADKITAQISKLEFSESLKVDVIPLMSAMEKHYLGTIKVI
TGSTMQEFKSLVSSFWRVMRDPMFKINGTPISIFKMVVAVFIFIIGFIIGRFYRANIKNI
MPKSISINDSTQMIFSNIGYYIILIISFFVALNVLGINLSSIALVAGALSVGIGFGLQNI
VSNFISGIIIMFERSIKVGDYIELSDSLKGHVSGIHMRATTINTNSNIDVIVPNQNFVQN
NVINWTMNDNIRCFQVPFGVAYGTKPEKVIAVVKEAVEKCQFKDLINTKDRGINIIMTNM
NNSSVDYELFVWIKGREILSPKSTISRFLIVIYNALYENNIEIPFPQQDLHIRSIDKDVK
FPFVLEQ
>gene0015 17404 18027 Chromosome_ORF0014 17404 18027
MESTTLMHMFVTLVSILNPIGAIPIFLAVTVDEDKEQKKATIKKTIIAMITILLIGAFGG
TYMLSFFAIDIDSFRIAGGILLLLMSIHMLQAKVSSVKTSAAERNEALGKEDVAVVPLAI
PLLAGPGAISTVILFSTSTHHIVEKLSLGLIVIFVCLLIWPVLLLSEPLGKRLGHSGLNI
VTRIMGLILASIAVRFILEGLKHFFAQ
>gene0016 18134 18385 Chromosome_ORF0015 18134 18385
MTYKDVANEMRANGVSEEDIATLIDQAKKTKFNPKAMDDALVTLGYDKIFTIDYDDIYEE
DDFDEVDDFPSSEKIFRRTNKES
>gene0017 19130 18462 Chromosome_ORF0016 19130 18462
MRKLLVLLLLSCAFFASILNANMEQERRVLTASKILQEALFAPKTGITKALLHNAKAIAV
FPNTVKGAFLIGGRVGDGVMSVKDMDGAWSEPIFVSLKGVSVGFQIGVQSTDIIMIFKTE
RSIDGLSTGKLTLGVDAGVVAAAKGVKAGDKTDEKLAADIKTFGKSSGLFIGVSLSGSTL
TVNDTADFNYYDTIIYVNDILTHDKIKNKPESEEFKRVLRSL
>gene0018 20047 19208 Chromosome_ORF0017 20047 19208
MKNSKTIDEIILQHSTRKMDLIQEAYPVLHSQVAVEHFVTLPKGVVFLYTGFYVSSFAET
DGPLGTYFLARALRTLGYTPIIITDEYCDGFFKEIEVIHIPLDGHDEEHYLTMIHQHQPI
CHISIERCGKNANGIYANMRGDDISPFTAPVDELFELGRRFAPTFAIGDGGNEVGMGNFK
TFIQESLSLVPCVVKSDFPIIASVSNWGAYGFIAHLEKLTQKELLPTFDAVDDYLRHIVS
LGSIDGVTKKNEKTVDGKAWTLEQNILEELKKAARFSDL
>gene0019 20144 20911 Chromosome_ORF0018 20144 20911
MEAKEFRKQIASGEFAKPTAGYCEGYVQANMFVIPKEYADDFEKFAKANSKAMPVLEIIK
DSYQSKILAPGANLLNELPLYNIVENGVVTQTLTNIEEFYTQDLVFFLIGCSFTFETSLV
KNNIPLRHVDMGVNVPMYSTNIKLKPVGIFHGDMVVSMRPIKKERVADACVVTSHYPNMH
GTPIQVGYPEMIGIRDIHHPDYGDAVRIEADEIPLFWPCGVTPQNVLKDVKLPFAITHAP
GHMFVSDKKDSDYYV
>gene0020 21377 20952 Chromosome_ORF0019 21377 20952
MERRSVLKAAAVLALATTYSSAYDNSKIVNTMKMKIKDPAHPTDFELKHTPQITLSALDE
KGYITVDVTVGEKGIIHPSTEDHWIYKLELYADGKKVGSLDLEPVTSRGYLGAKVLYKGL
KELRAVSYCNLHGTWENTHKV
>gene0021 21519 22307 Chromosome_ORF0020 21519 22307
MKTNKETYNTIIFTDLDGTLLDHDTYSFAPAKEMLNFVRTHNIPLIIVSSKTKNEILELQ
KSLKIFNTFVFENGAGIYICDQGVTKTLALGFDIHMIRKSFAKYKKKIAMQGFSDMSLEE
IVTLTGLNPKKAQAARERLFTEPFVLEDEDQLETLQQMAHTDGLNVVAGGRFYHLITEGQ
DKAKAIEVVKDFYEQKYQQNFTTIALGDSPNDLSMLQSVDNPILIPHPDGSYMSGAIKNL
TKAKFPGPSGWNQALRAHFDVL
>gene0022 22297 23592 Chromosome_ORF0021 22297 23592
MSYKVLLKSLFESVLQEVRPQKLISQACFIKDERFYIHDACYDLRHYRKIHLLGSGKAVL
PMMHAMQALLGTRLHQCVMVGAYHDQIPTQTCRYIQSSHPVPTEKSLEAARCFKSLFENF
HEEDLFIYLLSGGSSAMLELPEAGISLEALQQATTLMLEGGLAIEEINSVRKHLSAIKGG
KLGASTKATGIVLVLSDVVGDDLHAIGSAPLYCDTTTFADAIASLKSHNIFNQMPECITQ
YLTQGMQGRHHETPKNKPQHIAHYIIGSNDVVLQKTKALLIQHQIPTTILKDKIEGDAKV
VAKHLYQFAQEHVGTFHAYLFGGEPTVIVKKGGKGGRNQHLCLHFLQLLDTHSQVTFLSA
ATDGIDGNSDAAGAVIDTNSSNIAAEKEIDIQSYLSHFDSHTYFTKTGEAIVTGATHNNL
LDIMILLIEPN
>gene0023 23609 24820 Chromosome_ORF0022 23609 24820
MSDFFQNGVITTLQNHGDRSLEDIENELMSFAKRHNMVLLLPALYSEFETPAMKKIIEEL
KHVKYLHKIILGLDRANESQFEEVKQIMSVLPCEVDILWNDGPRIKKLYAELTDAGFPGL
NTPGKGRNVWTMLGYGLTLSDTYAFALHDCDIVNYNREIPARLFFPIMHPALDFEFNKGY
YSRVSSKLHGRATRLFYTPFIHSLRKIYGSSEYLDYMNSFRYALSGEFSFIRTLGRGIAI
SPTWGLEVSTLSEVYNNTSNRRICQTEIIENYEHKHQNLGSSDEGSGIYKMAVDIAITIF
RVMAQQGVVFSSAAFKTLQTTYFQESRFEISKYNALSKLSAIEFNREKEIAAVNLFEEAI
KEAAEKFYENPMGTPLLSPWITVRSVLPDFSDKFAAFVKEDNQ
>gene0024 24817 26541 Chromosome_ORF0023 24817 26541
MMHISNPEHSINKRIHQLYPPETAERALDAIIDLIFKYKERIISTPYRLNEKDVILITYG
DQISRPHEPSLSVLKEFVDKHLDGIINSIHILPFYQSSSDDGFSVVNYSAVDPNMGSWRE
IYAISSKYRLMVDGVINHVSQFSDWFKAFMSGDSYFKDFFIELDPAVDLTQVVRPRTSPL
LSEYTDNEGKIHNIWTTFSKDQVDLNYKNYRVLRSVLDALFYYIEKGAVLIRLDAIAFIW
KEIGTPCVHLPQTHELVQLIREVLHEVAPEVIIITETNVPHKENISYFGSKDDEAQMVYN
FALPPLVMHAILTSNTKTLTSWAQTLSLPSDKVCFFNFTASHDGIGLRPVKGILSDEAID
FLVQSVQENGGLVSYRQESDGTQSPYELNCSYIDALTPLDAPDSVRIKRMLLSQGTALVM
PGVPGIYFHSLVGSRNYLDGVKHSGKNRSINREKYHCDWLEDELLKVGGLGKTILDSYKR
LISIRTHEAAFNPFGAFTFYDLDERLFVVRLMSLDQTEMVLAIHNFADETVTCLLPDDMG
YELHDLLSPFVVDSSRNVTLAPYQMMWLKQSLPN
>gene0025 26576 27406 Chromosome_ORF0024 26576 27406
MINRCLFPAAGYGTRFLPATKAMPKEMLPILTKPLIQYGVEEAMEAGCDIMSIITGRGKR
AITDHFDISYELEHQIQGSSKEALLDKIREIIEKCTFTYTRQNEMKGLGDAIYKGKVLMG
EKDPFAVILADDLCINPKGDGILTQMVKLYNKYRCCIVAIMEVPKDEVYKYGVIEGNAIE
DGVFMVSNMVEKPEIDKAPSNLAVIGRYILTPDIFDMIKNTKPGKNGEIQITDALCEQAK
KGMVIAYKFKGKRFDCGSVEGFVEATNYFYNLEKTK
>gene0026 27537 28229 Chromosome_ORF0025 27537 28229
MNRLIAQKLKTITLLYAEDEDNIRENIVSTLRYYVKEVIEAKDGKEAWRLYTEKKPDIIM
SDILMPLMSGLELVEKIRKIDHDTPIVLITAHTEKHYLLSAVTLHLEQYLVKPVTLPDIM
AALATCVKKISLHHAMRYDLPKEYSYDIDHKLLSYNGKAIKMNKKEISFFELLLCNTQRV
VTYEELQEFVWGDSVMTDNALRSVVASLRKKLPKDIIVNLSGIGYKLENI
>gene0027 28216 29853 Chromosome_ORF0026 28216 29853
MKIFNLFLPFFCISMLFADSLYRNDDAHQLAMNKRVPSSHIVVFMPTMPYLYVSKLINGT
LVRSSDNAQGWEYMMATHYKKISPLVYEFHLREGVKFQDNTPFDADSVVENFKYMMQTPF
NYSDLFGRLKGVKKVSQYVVRFYFNKPYELFLFDLTLINLYSHRYLKHFGWGFKNASTAN
SMKSPGPYGLGPYILEQGYATGRAQTPKIELIANPNYYEKPQPYIERITIYTELKTQQAL
DDILKYEGRLDISPIPFDKKVETVLSLYAKLMTHPSTHNISIYFNMLKPNGVLKNKAIRI
ALNEAINQENLLKFVYKEEGILAPSAVSPNYKSVKIATQGMQTYHQKADKKEIKKLLNGL
VLRVCTMERFMFLWKGIEYQLQQYGVTLKYQIITSEKGIYEQLLTNRQKPKEWDILTWGN
DDWSSNNPWTVFFNYRTSDVWSTIDKDDVMQGYIQKYFELKYNSPEFIAMVKKIIKRAYD
EAYMLFVPSPNIVLAVNKEVDYTPSSVLMMPLWKAKITPYHWSVRSGHYPDYRKISVIPR
DDTKQ
>gene0028 29850 31502 Chromosome_ORF0027 29850 31502
MKHLSIKIKFIILGTIGFIALSCIVFLALNMGKLGQGSLDNVYTDSRNVQTLQQNYIAPI
FQLRELSLSLVVAPNKNFREGIKQKLFPLMKTLDHKFMTLNKETQAQWNHYKTSLEKTLY
FINQGFEEGAFINVNQKERERFDILVTSLKKLQAKELSKSQTSYDNAKKTINNYIMLIII
VSLILVLFNLFLGTYIIMRISRSIQEVQEGLGRFFTFLRNRKDVEGVVGITLDTHDELGA
MAKAINAEIKKTQVALRADIKLIESATLMVQEIKNGNLYKRLDVSAKTKELNLLRSMIND
MIDVLEMRIQQEINRRADQEKLLIQQSKLAAMGNMIGNIAHQWRQPLSELNAILMNIETK
YRFNDFDINFIEESVAKCNKITAYMSNTISDFQNFFKPSKQKEKFLVVEACKRASSILKS
SLANNNIRFECSFDGEKEVFGYPNEFSQALLNILSNAKDVLIQRKSEDPCIKVTIKSGKQ
FVLISIQDNGGGIEEKNIDRIFEPYFTTKHAKQGTGIGLYMSKTIIEGNMDGFLVAKNID
GGARFTIKIK
>gene0029 33994 31532 Chromosome_ORF0028 33994 31532
MKNSSRRNFLKGTGALASVALTQKLSANPLISGPIEDQSAPMNGSHFGAFRAHIKGGQFT
GVTAFKDDYQPSPMINALPSRTYSKTRVEYPMVREGFLKHGHNSDTSKRGAEKFVRVSWD
EALDLVASEIKRVQKTYGPKGIFAGSYGWKSPGKLHNARVLMNRMMKLSGGYVGSTGDYS
TAAAQVIMPHVLGGIEVYEQQTSWPLVVKEAENVVFWGADPMRCCQIDWTISEHGAYPYL
EGLKKATKAGKMKIYAVNPLTDDTAMYLDPIMIRPKPNTDTAMMLGMMYHLYTTKQYDEK
FIKKYTVGFKKFKAYLLGEIDKTPKTPAWASEICGVDEKTIKSFAETLKNKKTMLMAGWG
VQRADHGEQFHWMLVTLSCMLGQIGMPGCGFGFSYHYSNGGTPSAAAPGLSGISTVIGGK
NKIDWMSAGAELSIPVARVTDLIMNPGKTIDFNGKKITYPEIKMAYWVGGNPFVHHQDRN
LMIEAWKKLETFIVHEPFWTPTARMADIVLPVTTEIENNDIDSMGDYSSSHFIAMKKGIE
PYKESKNDYEICRQISKRLGYEKEFTEGKTSEMDWIKEFYENAKMQAEQRNIKMPSFEKF
WEQGYVKFETPEKSKQYTKFESFRKNPMLNPLGTPSGKIEIYSRTIAKFKYDDCLPYPSW
IEPAEWLGAKEAKKYPLHVLSPHPKYRLHSQLSNTWLRDLYEVQGREPVWMNPIDAKKRG
IKNGDIVRVFNERGATLAGAIVTDAIMPNVIKIDEGAWYDPLDPSKKDTMCKHGNVNLLT
IDKGTSKLAQGNISNTVLADVEKYTEAAPKVTVFEKPSIV
>gene0030 34583 34005 Chromosome_ORF0029 34583 34005
MKKGITLVLILLMSVVAYAKGDVVFAKKSSPIFLNSSDGQSIGIVQTATPMKVIKKNKDF
LLVEVSGWSADGSPTVMFQKVGQRIIYAVLNDDATKHIKVVKTAMDDYETQWNDAAITVW
IKKDNVTADINTLWSSASELFQSRCNSCHAAPKFDQFTANQWPGMIRSMKDRAGLMPDEV
QLIVKYLQNHKN
>gene0031 35632 34700 Chromosome_ORF0030 35632 34700
MISIEHMHTILKTLPDPAFILSRSGKYIAIYGGRDNRYYHDSAALIGTKISDVVKKEKAD
WFLEKINLALDTKQLIIETYALRGTDIKGLPLNGPTSTIWFEGRIQALDFQIEGEEVVLW
VASNISKRHELEEQLRQQSDTDQLTGFFNRRRLERDLKHHHDTMLRYDTPISLLIFDLDN
LKQINDTLGHHAGDKAILAIADTCRKQLRSTDTAYRFGGDEFVVALPNTTLEEATHFATR
MRECFYHEQRKLSLTGLYATASIGVSTMLMVDHSYEDALKRADHALYKAKQNGKNKVAVH
AKLFNKLIEP
>gene0036 36399 38078 Chromosome_ORF0031 36399 38078
MRSDQVKKGYDRAPHRSLFRATGVKEEDFDKPFIGVANSFIEIIPGHFFLNKYGEIIKDE
IRKNGCIPFEFNTIGVDDGIAMGHDGMLYSLPSRELIANSIETVMNAHKLDAMICIPNCD
KIVPGMIMGALRVNVPTVFVSGGPMKKGHTKEGQPIDLATAFEAVGKFENGDMDEAELKD
IECNACPTGGSCSGMFTANSMNTLMEAMGIALPGNGTIPALTPEREVLIRAAAKRVCEIA
LDTTFNFRNILNEKAVRNAFAIDMAMGGSTNTVLHMLAIAKEAGVDFNIADINAISKKVS
HIAKISPSLPSVHMEDIDKAGGVSAVMHEIAKMNTGALYLDNLTVTGESIGERVGNSEIL
DNTVIHNLDNSYSKVGGLAILFGNLATEGCVIKTAGITGERKFRGSAVCFNSQQEAIEGI
IKKKVKKGDVVVIRYEGPRGGPGMQEMLSPTSLIMGMGLGADVALITDGRFSGATRGLSI
GHVSPEAAEGGMIGLLKDGDMIAIDVDKYTIEVELSDEEIATRRAAFKPVQKEIKGSWLK
QYRLLVTNATNGAVLKTEL
>gene0037 38078 38719 Chromosome_ORF0032 38078 38719
MPHFFDLLLQNTITMMAIVDPLGVSAIMLSLLPEGTTKETISKIAFKSTLTIIVAFFIVL
ISGNFLLQLFGIEIDSLKVMGGIILLLMAIKMVNGSSESKNQTKEERVETLRHDEFSIIP
LGIPITFGPGIFATVVIIRNQSESFAAISAFILAYLLVALTVYLAFKNSIYIRQYLGITG
SKIITRLMGLIVGAIAIQFIVAGISVLVKEYYT
>gene0038 40428 39139 Chromosome_ORF0033 40428 39139
MNTENILRILREEIVPAQGCTEPIALAYVCAKATELLGHKPERIMIEVSGNMIKNVKSVN
IPNSNGLVGIEAACAMGAIAGIASKELMVISQVSAEDLKNIKAFLAQNTIEVVHAKTDIP
LYAKATVYAQDESVCVEIKHLHTNITKIEKNGKELINQICHDVQFHTTQEERETLSVREI
YELALSIDLSLIQDIFDLVITRNSTIAQAGLDGEYGVNIGCMIQKNIELGLYGDDQRNRC
ASFASAGGDARMSGCSLPVMTTSGSGNQGMAASLPIIQYCQDQNISKEMLIRTLFFSHLT
TIHLKSSIGRLSAFCGVICATSAVSGALVFVQGGDYESISMAITNSLGNISGVICDGAKA
SCAMKIATGVYTAFDSSMLALAKKALHSGDGIIGVDIEDTISNIGILAQNGMKETDNIIL
EIMEKKKPL
>gene0039 40550 42193 Chromosome_ORF0034 40550 42193
MSKKETKYIFVTGGVLSSLGKGISAASIATLLKHAGLRVSILKADPYINVDPGTMSPLEH
GEVFVTDDGAETDLDLGHYERFLDEDLHQANNFTTGRVYSSVIERERKGDYLGQTIQVIP
HIVDEIIRRIKKAGEGQDILLVEIGGTVGDIEGLPFLEAIRSLRSEVGKKRAMNIHLTLI
PYIKVAGELKTKPTQHSVQELRRIGITPDMLICRSEMPLTKDLKNKLAFSCGVEKNSVIE
ALDASTIYKMPLNFLKEDILTPIADILELGALKLDMENWDTLVKRVVDPSGEVLIAFVGK
YLDLKESYKSLTESLIHAGAHLNTKINLKWVDSEALEEQGGIELLNDVDGVLVAGGFGER
GVKGKMEAIKYAREHNVPFLGICLGMQLALIEFANNVLKVEDANSIEFDKSCKNPIVYLI
DSFMDASGKKQLRTFTSPLGGTMRLGGYHCDTKAGSMLREIYQGEKTIRERHRHRYEVNP
AYRAQFEKSGLIVSGESDGLIEAVELKKHPFFLGVQFHPEFTSRLTSPNKVLVAFANASI
EKRKDDK
>gene0040 42183 43757 Chromosome_ORF0035 42183 43757
MINKLTKVDIQNILSKRFEKDECTKLEELPKPNCFKDMDKASSRIVSAIKNDEKIAIVGD
YDVDGVVSSVILSTFFDDIGVEYEAIIPNRFQDGYGLSLNIIKKLDATVIITVDNGISAV
DSAQYCKEHGIDLIITDHHSIPSIVPDAYAIVNPKQTDCQFPNCEICGAQVAWYLTASIK
GKLKIKYDLSSFLDILCIAIMADMMELKDMNRVMVKKGILALNRSKRPAFEAVKKFFSKK
TLESDEISFLIAPLINSSGRMEDAKFSYNFLKSQNIDDAMDRLEYIVSLNNSRKDEEKQL
FEASLSYVKEDENIIIAWGEDWHEGVLGIVASRLSKRFKKPAIVFSITDDKAKGSARGIG
ELDILALITLQQDILLGFGGHKGAAGVSLMADKLEEFRDRMYASTRDIEASTLNANHDVL
GEIEPSEIDFELLEILEEFEPYGQKNPKPNFILKDIAVKINKKIGKDQNHLKLILHDGVN
TLESIFFNFDKDAKVGEKIDILFTLSRNDYRGLVTPQLIIKEIL
>gene0041 44410 43763 Chromosome_ORF0036 44410 43763
MDLETRIKLQKSKRMTEEIKNICHINQDILDVMAHCDREMFVPKGFGAHAYKLDALPLVA
DQWISSPLTVAKMTQALYAKGIDNILEIGCGSGYQALILSKLARRVFSIERVERLAKEAK
EKFKHLGIHNVNVRYDDGQNGWRNYAPYDRILFSASIKQIPASLFAQLKVGGIAVAPIEK
EGKQIITQFTKTEHGIEKREFDDCLFVPIVDGKSH
>gene0042 45144 44413 Chromosome_ORF0037 45144 44413
MTSNHQLVALQFQYATKSFEENFETLSRLVKNTQEGSIILAPELCLSGYDYEHLDANTKR
AQHFLPQICELSKARLLALTIAEKQEGKYYNNVKIFFDGREIYSRPKARLFHLGDEEKYF
TEGTDETIHIIEVAGIKIAILLCFELRFLELWERAKGADIIFVPAYWSKKRKYQLQTLAN
GLAIMNQCYVLVANSSDENMASNACIIDPFGDITKDDTQERIMTSFDRALIKKMRRYINI
GLD
>gene0043 46114 45134 Chromosome_ORF0038 46114 45134
MSERRIFGGNPHGILNFTQAKYQWALKLWDMMEANTWFPKEVDTTKDVVDYNRNLTDPEK
RMYDLVWSQLISMDSFQTNNLADNINPYITAPEINAILVRQAYEEANHSKSYAVMVEAIC
DNTDLIYEMEKHDEILRRKNAYISSVYEELAGEVTDEKILLAMFANQILEGLYFYAGFTA
IYALARAGKMLGSAQMIRFIQRDEITHLLLFQNMINSTRKERPDLFTQALEERVIEMFKA
AGALEIEWGKYITQNQIMGFTDEIIEEYIHYLIDDRLNAVGFKKIYNAHHPIKWVDDFSK
FNDQKTNFFEGNVTNYSKGSLSFDDF
>gene0044 46892 46197 Chromosome_ORF0039 46892 46197
MLSDLLEDSPIFDITPFTMLDFPKNLASIFWFAKCNMRCPYCYNPDIVLGEGSISVQKAL
DFLNSRVGKLTGVVLSGGECTLYSQLERFAQAIKALGFKIKIDTNGTNPKRIKTMVQKNL
VDYIALDYKAPSYKFESITHHKNFHDFKETLQFLIDEDFPFEARTTVHSGLLTIQDINHI
IDDLTAKGYHNSYFLQNYFHTGDTVGDIEPQTLPLDTTKLNQKIDIQLREF
>gene0045 47031 46867 Chromosome_ORF0040 47031 46867
MSREELLNKVQDERTRCIVYTRVMGYHRPVESFNIGKIGEHKEREQFVERSPRR
>gene0046 49129 47024 Chromosome_ORF0041 49129 47024
MLEKVLKRDGTTEEFKTFKIQDAIKKAFKSEGVTYDQSVYNRLIATLEKKRVAAVEDIQD
LIEQELYKARYFDVMRSFMIYRHTHKMQREHVDGLNEDTTFVNSTQTIEEYINKSDWRIK
ANSNTGYSNAGLVNNTAGKVIANYWLDKIYSKEEGFAHRNGDYHIHDLDCLTAYCAGWSL
RALLNEGFNGVRGRVESRPPKHFREALGQMANFLGILQSEWAGAQAFSSFDTYLAPYVFK
DQLPFSEIKKAILSFVYNLNVPARWGQSPFTNITIDWTVPTDLADQTPTCQDLHLFKGLQ
DEQLLTEAKKRGVNKLEELTYKNFQKEMNLINKAYYEVMTEGDRTEQPFTFPIPTVNITE
DFDWYGENTDVLFENTAKIGSSYFQNFIGSQYIRDENGNLVENPKAYKPGNVRSMCCRLQ
LDLRELLKRGGGLFGSAEMTGSIGVVTLNMARIGYLKKGDKEALYEQIAYLMDLAKSTLE
KKRVFVQEMFERGLYPYTARYLPGFNNHFSTIGVNGINEMIENFTDNKHTIADEYGTKFA
QEILEFMRHKMVAYQEETGNLYNLEATPAEGTTYRFAKEDKKRYPDIIQAGSGKNIYYTN
SSQLPASYTDDPFEALDLQDDLQCAYTGGTVLHLYMKERISSIEACRQMVKNVISNYRMP
YITITPVFSVCEKHGYISGEHEFCPMCDKELIEKYKGELHE
>gene0047 51878 49512 Chromosome_ORF0042 51878 49512
MLTVQKRNGRIEPLDISKIQKYTFSAIEGLENVSQSELEVDAKIQFRDKITTEEIQKTLI
KTAVDKIDIDRPNWTFVAARLFLYDLYHKVNQFTGYGKLADYFARGEKEGRILLGLKEKY
DLDDLDQYIKPERDFQFTYLGIKTLYDRYLIKNSKGAPIELPQHMFMAIAMFLAQNELNC
QDWAKKFYDLISKFEVMLATPTLSNARTPRHQLSSCYIGSTPDNIEGIFDSYKEMALLSK
FGGGIGWDWNIVRSMGGMIDGHKNAAGGIIPFLKITNDIAIAVDQLGTRKGAIAVYIEPW
HMDISDFLDLKKNSGEERRRAHDLFPALWINDLFMKRAQNDEIWTLFDPANVSDLPSLYG
AEFEKKYLEYEQDDSIPKEHIRAKELWKKIILNYFESGSPFLCFKDNANKANPNDHAGII
RSSNLCTEIFQNTEPNHYKIKVVFDDGSFETFEEEDTVIINGNIEKKAKKITALDNIDGK
NVFIVEKEMNEGKTAVCNLASVNLSKINTQEDIERVIPIATRMLDNVIDLNFYPHAKVKH
TNLQSRSIGLGVMGEAQMLAEQQIEWGSYDHFAKIDEVMELISYNVIKASSNLAIEKGAY
PDFEGSKWSRGIFPIDTANEKAKKLVDRGGLFGYSCDWESLRAQVMKSGMRNGYLMAIAP
TSSISILVGTTQTIEPVYKRKWFEENLSGMIPVVVPKLNPETWNYYTPAYELDQRLLIKA
GAIRQKWIDQGQSLNIFITLDKASGKYLNDIYMLGWELGIKSTYYLRSQSPESQLDVADR
SIECEGCQ
>gene0048 53224 51896 Chromosome_ORF0043 53224 51896
MVERYSRDVMKTKWTVQAKYDAWLRVEKAAVKGWNQLGLINDEDCKKILDNAQFKVEEID
EIEKKTKHDVIAFLTSVANSLGEESRWVHYGMTSSDCIDTAVALQMKDSLELIIEDVKVL
MTNIKKRALEHKTTLMVGRSHGIHGEPITFGLVLAIWHDEIKRNLENLQHSLKVISVGQI
SGAMGNMAHSPIELEEIVCKELGLTPAPVSNQVIQRDRYANLMNALALLASSCEKIAVAI
RHYQRTEVYEAEEFFSAGQKGSSAMPHKRNPVLSENVTGLCRVIRSFAMPSMENVALWHE
RDISHSSVERFTLPDAFITTDFMLNRLSGLIEKLLVYPQNMMKNLNLTGGLVFSQRVLLE
LPAKGVSREDAYKIVQRNAMKVWADLQVGKPAINEHDESLFMQNLLADEDLRKKLSPAEI
RDCFDYTYYIKNVDKIFDRVFK
>gene0049 53383 54279 Chromosome_ORF0044 53383 54279
MGFVRKKFFVDEKIKAYQFLINTFHCTMRQAQKWIDKKRVFLNNEIMMTKSAEIAGMVEV
IVFVPKPRGLLPVFETEDFAIFEKPSGVLIHPNGFSDEYSLNDEIKYLYGENANVAHRID
KETSGLVLVSKHKEAEVILKMMFEAREIQKEYVAIVEGKLEQNLIIDADLKSNLDSSPIR
LKSFVVSSGHRAITHVFPYSYDAKTNRTLVKVRPLTGRTHQIRVHMFHVKHRIVGDPIYG
VDDEFVEEYLCGTLDKNERRIHSGAERLMLHAHRLSFYYKEIEYNVSSKIKLGGFLYE
>gene0050 54272 54883 Chromosome_ORF0045 54272 54883
MNSVMLEGVSVSPSKVVCVGRNYVAHIKELNNEMPTSMVLFMKPNSAISHELNTFGRVLH
YEGEISFLMESSKVKAVGFGLDLTDRKLQGELKSKGLPWERAKAFDGAGVFSDFVPIHEE
DIDKLSLKLYINDGLVQEGGVPLMIYPPKVIIEEIRSFSSLEDGDIVMSGTPKGVGVIGQ
GDTFVGEIYLGDEKILRSAWIAK
>gene0051 56085 55009 Chromosome_ORF0046 56085 55009
MNKTNILDYTKSELSELIKPAFRAKQIYEWIYKKYVNSFEEMQNIPKSLRADLAEAYDFH
PLQIAAIEESADGSKKYLFSLKDGKTVEAVLLPMKKEQHHEDGTLAQHTRYTICISSQVG
CKIGCAFCLTGKSGFLRNLTPGEITSQVLMIKKDNNIAENRRVNIVFMGMGEPLDNLTNV
KKAVTIFADPDGLSISPRRQTISTSGLSSQIKKLGEMDLGILLAISLHAVDDVLREQLMP
INKAYNIESIINAVKNFPIDARKRVMFEYLVIKDLNDDIQSAKKLVKLLNGIKSKVNLIF
FNPHEGSEFQRPEPQKVKRFQEYLLAHNLLCTIRESKGLDISAACGQLKDRKEKNEHC
>gene0052 56638 56078 Chromosome_ORF0047 56638 56078
MKILSAGHNELFDIATPVGIGLIQSSITLTQLILEQKPKSLIFIGTAGSYGSCKPFDLLI
SHTATNIETGFFSNTCYTPIQNKIASIPLNVSCETTNSVSCIINSSNYITTNKPLGIKYE
NLGIKAENMEFYAILTVAKKFNIPAMGIFVVTNYCDNNAHTDFIKNHEKAKSILIENTKK
IVSQYE
>gene0053 57429 56635 Chromosome_ORF0048 57429 56635
MENFQENNIEAPLSTFAKRIIPCLDVKDGRVVKGVNFVGLQDAGDPVEVAKRYNEEGADE
ITFLDITASHEERDTIVDIVEKVAKEVFIPLTVGGGIRTLNDIYKLLKVGCDKVSVNSHA
IHNPDFIDAASKRFGSQCIVVAIDAKRDKDSWNVYINGGRINTGIDALQWAKEVERRGAG
EILLTSMDCDGSKDGYDLELTKKMNDLVDIPIIASGGAGTMQHIKDAFLNGADAALAASI
FHYKEIEIMDLKNYLQHEKIPVRI
>gene0054 57960 57469 Chromosome_ORF0049 57960 57469
MKKYYKAIQSPIGTIYAIANATHLLALLIKSTKEEMNLQFDNPLQEDNTILVQTQHQLHE
YFEGKRTTFDIPLLPQGTPFQKAAWDALIKIPYGNTISYKTQALSIGKPKAIRAIGGANG
ANPIPIIIPCHRVIGTGGKLTGYASGLEIKKYLLDLENQTIQR
>gene0055 58115 59407 Chromosome_ORF0050 58115 59407
MKTVTLKSNYDVIIVGSGPAGLGAAFKIAENSEQSVLLLEKKKISSGGLRNDCKQNYTYP
VGFPLEHWKKEDADALMEEVKEHLNPTIERRENIDKYVKRAQKIDVEILMIDQAHVGTDK
SSKLISDLLQKLRTLQVDVVLETEVQALSKTSKKIILSDGRHIGFNNIILAPGRADYDWM
QEQMDHIGVAYNDNIVDIGIRIEMKEENYPIVKEYYDPKILFPNKVRTFCTNSGCAHVVR
EKYKGYYSVNGHSLSKENERNNLVNFAVLKTIRLTEPVVSGQQFGKILGEMVMQLSGGSV
IMQRVGDFRLGSRSKVETFNNDLYDFKPTLKSAVAADLSLSMPAKILRDIWKSLKMLDTI
VPGVLHPSNIIYYPEIKTYSNKPHFLDENFKVKEGYYIIGDGAGTSRGITAAWASGIRAA
QGILAVKPKK
>gene0056 60816 59425 Chromosome_ORF0051 60816 59425
MKKFLVIMMGLLSVTYAQTTQNSFRTSYQNLHLDNEDLGLFETSYLFNFCNYYGNCIYTG
ASVYSAVSGKRGGFFVSGLSGGYQYKFHKFIWDSGFFLGGGGGGAAPQGSGFMIKAHTGI
SYRMGAFDLGLNVNHIEFPDGKIKSNQVALQLAYNFKDIYLFKKPENLSYDLKHVYFAPF
VLRYFPRSSNNTHQTKQESFNLIGAEIGQIDNSYLYFMEAGGAINGSSDGYAEYFFGMGK
QMGPLQLKASLGAAGGGSVNTAGGMAYKIGLATQFHNFKLQGGYYGTFQDTFKAYYLSFG
YEKRFNLVTAGNHYTGGNIDISHFKLKIYNERYLSSATIRKNSDTTPLDNLAFDLDYLLS
HNIFVGITASSAYSGNSGGYATGMLNAGYIYNSTISPFIKLSVGAAGGGSVDVGGGLIAK
AEAGVEFKNFFLGAGQIKALNGNLNDTYLNIGVLYKFGRGTTR
>gene0057 60987 61835 Chromosome_ORF0052 60987 61835
MIEAKKRFGQNFLKDSTVLNKIIQSMSNTNRNVVEIGPGLGDLTQELLREKSLIAYEVDK
DLCVHLRKKFHKEIEENRLKLVEADVLECFEKGSLEDQPYDLVANLPYYIATKIILEALE
DPMCQSLLVMIQKEVALKFSAKPNTKEFSSLSILSQSIAKVTILFDVDQSSFEPPPKVIS
SIISIKKNKEFYQKQDSLFDSISDFKQFKRYLRVAFASPRKTWIKNISAVYDKTKALDLL
EEYNIPANFRPHQLCVNDHLNLFRELLKIKVNNGKEDNKHAQ
>gene0058 61804 63768 Chromosome_ORF0053 61804 63768
MEKKTTNTPNEVSEKQQAPAKKHNAGQTQPAAKRNTTGQTQQNHKKRSNPNRNARSSKSA
KNQPSVIGGNDKWQLDIKKSIDLNHKMHKERLERFHHFDLNTKAKVKITPLGGLGEIGGN
ITVIETDMSAIIVDVGMSFPSEDMHGVDILIPDFTYLRQIRKKIKGVVITHAHEDHIGAV
PYLFKEMQFPIYATPLPLGMISNKFEEHGLKEYRKYFRPIQKRQKIKIGDIQVEWMHITH
SIIDASSLAITTEAGTIIHTGDFKIDHTPIDGYPTDLHRFAAYGEKGVLCLLSDSTNSHK
EGITRSENTVGKTFDYIFSKAKGRVIMSTFSSNIHRVYQAIEYGIKHGRKVCVIGRSMER
NLFTAIDFGYINLEKSIFIDPHEVNKHPDKSVLIVTTGSQGETMAALYRMATDEHRHIKI
KPSDQIIISAKAIPGNEASVSKVLNFLIKSGASVAYQDFSEIHVSGHAAQEEQKLMLRLV
KPKFFLPVHGEYNHIAKHRDTAISCGVSSKNILLMSDGDQIEVCPKYMKKVKTVKTGKVF
VDNQLNEKIANDVVMDRQKMADSGLVMIIAQVDGKEFKLSSRPKVASYGLVSDKDDRKFS
LEMEGVIDQFTINAKKELFENKRALENELRQVVRKHIYRKMKKYPTIVPTIFVM
>gene0059 63780 64742 Chromosome_ORF0054 63780 64742
MNFIEIAQDVLKLEAKELLDAAVKIDAEMEKAVELISHIKGKLIVTGVGKSGLIGAKIAA
TFASTGTSSFFIHPTEALHGDLGMIDKNDAVLAISYSGESDELIKILPHVKRFDVPLIAM
ARTKNSSLGKYGDIFLSIDVSKEACPLGAAPTTSTTLTLAMGDALAVCLMKKKNFQKEDF
ASFHPGGSLGKQLFIKVKDLMKKDELPIVNAKTSLKEAIVVMSEGRLGNVMIVDDQQRLL
AILSDGDLRRALMRDDFSIEALALSYATKNPKTLQGDNLLASDALALVESYKIQLLAIVD
DDNRLIGTLHIHDLIEAGIK
>gene0060 64739 65524 Chromosome_ORF0055 64739 65524
MMKPIRLNKMISHNTKYSRREADKLIQEGAVSVDGVVVTDLSTKVTFDNKIKLKGRSLYQ
KTKYSVIVYHKQKGELVSKKDDRGRKTIYDTLPSKFAHFMSVGRLDFTSEGLLLLSDAPD
IVSALMHGDLERIYYVKIKGPVTEHMQTAMKEGLFLEDASKGGHEMSKVHSMEFAPFVGY
RIIKNTPTYSTIKVVINEGKNRELRRFFGYFDAEVVGLKRVSYGKIDLDALKPGKHRFLT
ASEYDNLRDYLAYSKSEKRDQ
>gene0061 65514 66710 Chromosome_ORF0056 65514 66710
MINNFSLAYRPSHIEEMCGQQHLCAPDAPFRKLLEKKSLSHSIFFGPAGVGKTTLAKIVA
KSMELPFFELDATNFKLEDIRKILANHRNALLKPLIFIDEVHRLSKTQQEALLLPMENHE
AIIIGASTENPYFTLTSGIRSRSSLFEFFSLEAKDLERVLEMIHQKIDFEIKPDAKAYLI
DSSAGDVRSMLNLLEFALKVDRCVDLKTLKALRPNALKDGVSSSNTHYDLISAMIKSVRG
SDVDASIYYLARLIDGGESADFIARRLVILASEDIGNANPNALNLANSCLQSVSKIGFPE
ARIILAQTIVYLAASPKSNSAYLAINQALDYVKNEKRLEVPKHLTKLGSKAYQYPHDFGG
WVAQSYLPKPLHFYETSGIGFEKTLQEWLEKIKQNKKK
>gene0062 67189 66941 Chromosome_ORF0057 67189 66941
MAEIKKQKRVVIFTAPGCSWCSTAKQYLKKKEIKFKTIDISKDPDAAKDCKRHGCTGVPV
LLIGSRWICGFDKAKIDQELKK
>gene0063 67995 67204 Chromosome_ORF0058 67995 67204
MSIIYIFSKLFTYLLLPPGIFIIALFVAAWYAKRFQTLLLSLALTFYLLSNSFVADAMLK
SLEAPYNKAPMKAKNIDAVVVLAGGSVSNSTNFPLGTDAFKRALWGLSLAKAQNLPLLFS
GGGLDHNNSESKAFLQSVQELNHSLDLTIPISDRLIPGYFNVSVEDKSLDTMQNARFSKA
IFDKAGIQKPLIYLVTSAYHMRRAMILYHHVGFRVIPAATDIKIGDSPRTVWDYFPNMSA
LRHSYLALHEYFGILSLALRNEI
>gene0064 68990 67995 Chromosome_ORF0059 68990 67995
MSTISYKEAGVDIDAGAAFVENIKPLVKATFDRNVLGGIGSFAGAYELPTGYKKPVLLGA
TDGVGTKLKLAIDSGKFDTVGIDLVAMCVNDLICNFGTPMFFLDYYATSQLNIEESTAVV
AGISQGCIQSESALIGGETAEMPGMYTPKDFDLAGFAVGMAEKDELNRLPHVKSGDILIA
LPSSGIHSNGFSLVRKLFFEKLDYHFDTLVDGKPLIDILLEPTRIYVKLFKKLKDKINAL
AHITGGGIVENLPRVLPENLQAIVHKDKIKLLPIFELMSQHIEEAEMYRTFNMGVGMILV
VDPKNVDFILQNSDGYVIGELQEGPKEAKII
>gene0065 69060 69629 Chromosome_ORF0060 69060 69629
MIVITGSIASGKSTVCKILKENGYLIVDADRIARNLINPEVIGDIFGSAYIKNGTVDRKA
LGALIFANPKEKEKLNAYIHPLIRQQIYHDVEKLEEKKAKYLVDIPLYFESGHYDAEIVA
VVFCPKSLQIKRLMARDGMCEDDALMRIESQIDIEEKKKRADFVIDNSLDFAHVTKETKK
FMEFLDARI
>gene0066 69616 70362 Chromosome_ORF0061 69616 70362
MHVSKYNASGNDFVIFHTFKQEDRSALARRLCHRQSGVGADGLIVVLPHETYDFQWQFYN
SDGSMAAMCGNGTRACAHYAFQNGLAPANMSFLTQAGVIRSSVEGDIVETQLSASKKLRE
PFVYEGKTWYFYDTGVPHLVTFTENLDDFDLTLASKLRYEHNANVNFASITPKGLLVRTY
ERGVEGETLACGTGMAACFRSAYDQGNIPDKIKVYPRSNEELALRIEEGQLYFKGKVSKV
FDTSIDAL
>gene0067 70337 71089 Chromosome_ORF0062 70337 71089
MTRVLMHFKILIVGLFVLKSFGSGLPDYYYKMKSGERQKREFIKIMLPLIKKSNHLIVVE
RQFVKKFFDEAIKTGFRDLPSKNLSKLLRLSRKYRIKNLFDRRQYLKRIDVVPVSLALAQ
ASVESGWGKSRFVREANNIFGHWTYTGVGLIPAGREEGKTHRIRIFASLQRSVNAYMLNL
NRNLAYQSFRDKRLKYRQEHKDFNGIAAAKTMLMYSQLREKYIKILVGLIRDENLLYYDA
YKPAALMDSA
>gene0068 72123 71056 Chromosome_ORF0063 72123 71056
MLKDKLQPFLDRYDEITKLLSEPDISQDIKKMTALSKEQSRLEEIKGLAENYISTIDGIE
ENKQLLEDSELAELAKEELKELEITKEKLEEDIKVALLPVDPNDDKNIFLEIRAGTGGDE
AAIFVADLFKSYMRYAELKGWKTEIVSSSEGVLNGYKEIIALIKGDNVYSKLKFEGGVHR
VQRVPLTESQGRVHTSAITVAVMPEVDDVEIEINPNDLKIDVMRSSGNGGQSVNTTDSAV
RITHLPSGLVVVNQDGKSQHKNKDAAMKILKARLYDLTLQEQNSTESEKRKLQVGSGDRS
ARIRTYNYPQNRITDHRVGLTLYRLDAIMEGGLFDEIIDVLITHYQAESIKAAGL
>gene0069 72423 72151 Chromosome_ORF0064 72423 72151
MADHKSAEKRIRQTKKRTERNRFYKTRIKNLTRALREAVEAGDKAAATEALKNVNKSFHS
YASKGILKQNTAARRVSRLSKLVNTLNSAA
>gene0070 72526 73959 Chromosome_ORF0065 72526 73959
MKSDKKSKKNRLLFIIIYFVIQFYKNLGYENMKLFGTDGVRGRAGKKLNAQMAMRLAMAA
GIYFRENSITNRFLIGKDTRRSGYMIENAIVSGLTAVGYDVRQIGPMPTPAISFLTEDMR
CDAGIMISASHNPYFDNGIKFFDSFGNKLDEKAEAAIEKIYFDEALIEENQKTEFEIGRS
KRVDDVIGRYIVHIKNSFPKNLTLQGIRVVLDTANGAAYKVAPTIFSELGADVVVINNTP
SGSNINLNCGAMHPETLGEEVRKLRADIGFAFDGDADRLVVVDENGDIVDGDKLLGKLAT
YLDSQDLLKHSCMCATVMSNKALEDYLKAHEIELKRSSVGDKYVLEILNQEGLNFGGEQS
GHIILSDFVKTGDALISSLAVMACYLRDKEPISKLFNPFTLYPQLQRNLIVSEKIPLAKI
SGYSAMIKTIEADGIRVLVRYSGTENLLRILLEGKDQKVLESHMETLYGFLKNVLNG
>gene0071 73943 74413 Chromosome_ORF0066 73943 74413
MSSMAKRLFIFFLVFIAIFVIDQYIKSLFIDGFRWEGSYFSLILVYNKGVAFSMLAFLEE
YLKYLQIVLFIGLSLYLWFEKELFAKFFLPIGIIYGAGCSNLYDRFIHQGVVDYVFWHQW
FEFAVFNFADVMIDVAIVLILFIMYKERKLQKTNKV
>gene0072 74464 75423 Chromosome_ORF0067 74464 75423
MKKTFYKIALLCLLPVGVFAKGYVVNLGIVTTPNSFHYKAAEKFKQIVEKRSGGDIQVKI
HHSSSVGNETSILQQLQLNALQMGVITAGPMDKFIPAIKAIGFPFIFDSYAKVDKILDGK
IGQDILGQFQSANLIGYHFLENGFRNITNSKRPIHTAADVKGLKIRVMNSQLHIAIWKDI
GANPTPMPWPIYTQLSQHVIDGQENPLAVIDQYKLYEVQKYLTLTRHVYSALVFVGSKQF
YDALPKKYQTLFFEATKEASIYERKLNRDKANYFLADLKKNGMIVDEHPDLASFKEKVMP
LKKQYRGDAKKYLDMILAQ
>gene0073 75425 75910 Chromosome_ORF0068 75425 75910
MLKISQIISRINTIIDKQISLLVVALMILLSILLSVSVFYRYVLNDSIYWSNEVARYMLV
YIVFLGATMAHKHKSHIRIDIILGALSHKNKKYIEMLIGGLFIFFWILVLMGSLKLLPLF
LMQKTATLEIPFAYPFAALPLSACIWILYCIDDIIRECVKK
>gene0074 75910 77178 Chromosome_ORF0069 75910 77178
MLLLILLLIVLIVLSIPVFLSIGLATTAAFFSSNQPLFMIAQKMFDGVNSYVLLAVPLFM
LAGSFMDQGGMSKRLVDFSESLVGHFRGGLAITSILSSMLFAGVSGSAAADTAAVGSVLI
PPMKKKGYNKNFAASIIATGGSIGVIIPPSIPMIIFAFIANVSVGKLFLAGILPGVLIGV
SLILLVVFKTRHLDIDNDHKSFDVLKFKSAFKDALLALGIPFIVVGGILGGLFTATESAA
VAVVYAFVVSKFIYKELSWKKVYKSTVYAINTSAIILIIISIATVFSWYLSMNNIQELLS
DTFMMISHNKYILLIFINLFLLVMGTFVETTAALILFVPVITPLLNSLGIDPLTYGVMIV
TNLAIGMLTPPLGICLIVSGTIAQSKILEISKAIVPFLLVMIVDLLLITFIPFLTRYLPS
IY
>gene0076 77547 79364 Chromosome_ORF0070 77547 79364
MQNEVIAYKKGQNLVDTQSINPQEIPNSKEILFDNSDDSLEVIRHSCAHLMAQAIKEIYK
DAQFFVGPVIEDGFYYDFRIQEKISDADLKAIEKKMQELAKKNMKIEKINSTKAEVAARF
ADDDLKQEVLLRIPDGEVSIYKQGDFEDLCRGPHLPDTRYLRFFKLTRVAGAYLGGDENR
EMLTRIYGTAFADKESLKAYMTMIEEAKKRDHRKLGTELKLFTFDEEVGAGLPIWLPNGS
RLRSKIEQRLFKAHRVRGYQPVRGPEILKADAWKTSGHYDNYGENMYFTEIDGSEYGLKP
MNCVGHIKVFQNDVRSYRDLPLKFFEYGVVHRHEMSGVMHGLFRVREFTQDDAHVFCTPE
QIKDSVIEMLGFVDDIMKSFGFEYEIEISTKPEKAIGDDAFWEAATQGLKDALDEHNIAY
GIDEGGGAFYGPKIDVKILDALKRKWQCSTIQVDYNLPDRFDLSYIDANNEHKRPVMLHR
AILGSFERFIGILIEHTAGELPFFVAPTQAVIIPISENHVAYAKEISKKMLEIDIDTEIL
SKNESLNKRIRNAEKMRVPMILVIGDEEIANNSVALRDRRDRKQYNLTIEELISTMKEKL
SEVHF
>gene0077 79544 79876 Chromosome_ORF0071 79544 79876
MDYGKFRYQEEKKKKEAKKKQKTIEVKEIKLSIKIAQNDINYKIKHAREFLEEGKHVKFR
VFLRGREISNPDAGKAVLEKVWPMVEDIGMREKAPMLEGRYINMMVVPKK
>gene0078 79978 80172 Chromosome_ORF0072 79978 80172
MPKMKTVRGAAKRFKSSKNKIKRGAAYRSHILTKKATKRMRGLKEAKTVDSRDVSAVKLM
LGKK
>gene0079 80289 80642 Chromosome_ORF0073 80289 80642
MARVKTGVVRRRRHKKILKLAKGFYSGRRKHFRKAKEQLERSLVYAYRDRKNKKRDFRRL
WITRINAACRLNDISYSRFINALNKANIQLDRKILANMAVSDPEGFASVVKQAKAAL
>gene0080 81642 80689 Chromosome_ORF0074 81642 80689
MKTSARLENFPIMMFAITMGLSGLSIAYQKAAHLFHCSSLIPSILVALTTITFIAISLTY
ATKFIMYRQEVKKEFTHPVRVNFFAAFSITLLLMSIMYQELNTTASVALWWVGMVLQAFL
TFYTISFWINHSLEIQHSNPAWFIPIVGNVVVPIGGIGIVNHNFLMYFFSIGILFWIILF
TIILNRIIFHNQLAKKFMPTLFIFIAPPAVGVISYVKLTGHFDLFASFLFNIGLFFTFLL
VFMYKNFMKLEFFISWWAFTFPLTAMTIATILSYHTTKSPFCYYLAIGLLIVSTIVVSFV
AYKTICHMLKKEICVIE
>gene0081 83081 81702 Chromosome_ORF0075 83081 81702
MACDINSQSPIYRKKRYLSFAIITVIALVLPFIRINGNHLFLLNFDQKKLNLLFTSFDMQ
ELYLMPFLLIMLFLSIFFMTTLGGRVWCGWSCPQTIFRTIYRDLIQTKLLKLRRSISNKQ
KDPKEGQYIKKTAALLIWSLLALIAAADFIWYFIPPETFFVYIQDPVNHPVLYGFLASVT
LFLIYDVVMLKENFCIYICPYARVQSVMFDEDTIQPVYSEKRGGQIYDEHGVKLWSKPPG
EADECTGCEACVRVCPTHIDIRKGMQLECINCLECADACVPVMEKFGKPSLISWISANAE
EKGIKTKYIRFRTVAYGIALTIAFVGLMLMGSTKEHMLLNINRTSELYKIVDHGKVVENV
YTFLFQNTDSKDHKYYFDVENPDITVQRPKEAFLLKAGKKIKKVVILQTTKELVKTDAKD
TPITIKVRAYAQDDPKKITVFRETVFFFPKISVLEQHRH
>gene0082 83741 83091 Chromosome_ORF0076 83741 83091
MNIVLLQAKYDKVDVISQQKHIFRYAHQNNLNIDSTEIDSFDINEDLSSRNELKGFLRSL
DVGDNILIYSLSTFSYNVEELVKIFNCLFERSISAHVTSLDLKITRDTPIGMIFGLLLKE
QEKNSFSHKTSTHGRPKGRMSKSKFDVHRLKIIELLEKKHSVNEISKILGISRSSLKDYI
NSRGLKDLVETRKTLLGEKDFVKNKKIFSKCKIIKK
>gene0083 84228 84917 Chromosome_ORF0077 84228 84917
MEKKLTVIETAELLGVSKEAIYNRIRRGSLDSVIENGVKYVILTEDIKKTSRTKKINNMV
NDAYIQLLKDELQELKEKVKNLEADKDRLTKEKEELLIESTAKMEQIYKQRDEQLKSILA
LASRPALEKKEPVYENATNDKVEEDIDTIEIEVDKDKNDADEILDSYDNWQDLRDYLKNK
GYSKKEKKVIKEEISKKVGLDDSVKYSNGKIFIKKIKKNMQLKDMLSWS
>gene0084 84919 85884 Chromosome_ORF0078 84919 85884
MNAGEMMTLSLLDRATLGRVDLSIFDRFGVMKIYESTRLEERIEHIGDSEIVLTNKVVID
KEVMAQCPNLKLICITATGTNNVDLEYAKEHHIVVKNVAGYSTASVAQATFTMALSIIGN
SAYYDAYVKSKAWSKSEIFTNFDREFFEIKGKVWGIIGLGNIGKEVAKIASAFGAHVQYY
STSGKNHDSDYPSVDLNGLLTSSDVISIHAPLNPQTENLIQKAELLKMKEGAIILNMGRG
GIINEQDLAEVIDTRDIFAGLDVVKTEPIEEDNPLLHIRKQDHIRFAPHTAWASKEARAT
LIKMVAKNIENFLGENHGKRA
>gene0085 85868 86365 Chromosome_ORF0079 85868 86365
MAKEHSFDISAEIDKQELKNAIEQAKKEIVNRYDFRGLKADVDYHEDAKTITLLTTTDNK
AEAMFDILISKAIKRGISPKALKEARRESVGGGNTKLTVSINDTISSDEAKKIVKEIKAL
KLKVQVSIRGEEVRVVGKSIDDLQEAIQAIKAKDMEIPLRFINLK
>gene0086 86368 86688 Chromosome_ORF0080 86368 86688
MEELVPEFIEPTPIIKGKKCRVLLYLLYYFMTYTPLLCALVIGYYYDFLFAIAAFLFGTL
AMSVLISKMRLVSLPPSQREMSYTNREIARWYLGKNICFDDETKEL
>gene0087 86693 87304 Chromosome_ORF0081 86693 87304
MVENSSILSTAILFMFILDPFGNVPLLLSILKNVDEKRKKIIIMRESLFGLVVLLFFFFF
GKSFLSIFHLETAAVTIAGAIIFFVIALKMIFPGDNGNSTLFGANEEPFVVPIAIPMIAG
PSALATLLLMTKTHAAMSSSKLLLAVLLAWFISSCILYVSPFLYKILRRKGLNALEKLMG
MLLLMMAVQMFIDGIRNLFHLPF
>gene0088 87361 88284 Chromosome_ORF0082 87361 88284
MTIFLTLLGKIVPLYFSIVLGLLSTLVFKCHKDTIAKILLYLLAPLIVFNATLSVKLDAS
VLFLPLFFFLLSTILAFSLLYIFKKIWHDNTANLLAFSTATGNTGNIGIPLAILFLEPHL
VHVFIFTVLASILYQNSVGYYITAKGDFSARESIKKVLRLPVIYAFILGIIFNLLGLKLP
EVFASYATYLKGAYSIFGMMLLGMGMEHVHRNKLIDFKFISIALSIKFLLWPGIILGYIF
LDKHYWHFLNDGFYMIMFLFSIVPLAGNTVTIATLLDVKPEKMSVAVLISTLISLVYIPF
ALYLYTR
>gene0089 89322 88333 Chromosome_ORF0083 89322 88333
MGKNSLIGGSIWEEYSQKVQDLMNNPQNMGEITEEQAKAMNAKLIVADFGAESCGDAVRL
YWAVDESNDKIVDAKFKSFGCGTAIASSDTMAELCIGKTVDEAVKITNIDVEKAMRDTAD
TPAVPPQKMHCSVMAYDVIKAAAASYKGVDAASFEDQIIVCECARVSLGTIKEVIKLNDL
KTVEEITAFTKAGAFCKSCIKPGGHEERDFYLVDILKETRAEMDHDALAALATAKAHNSE
NVAFEEMTIVQKLKDVEAVIDENIREMLLMDGGNLEIVDLRETDEGFTDIFIRYLGACSG
CASSATGTLYAIEEVLKEKLSTKIRVFPI
>gene0090 90525 89335 Chromosome_ORF0084 90525 89335
MRVYLDNNATTIVDPHVYEEMVPYFCQMYGNPNSLHNFGSETHPALRRAMDRLYAGIQAN
DDDDIVVTSCATESINWVLKGVYYDYILNQDKNHIITSEVEHPAVIAACKFLEGLGVDVT
YLPVNASGVIELEDLEKSITDKTALVNIMWANNETGMVFPIEEIGKICKKHEILFHSDAT
QAIGKVPVNVQTAGVDFLSFSAHKFHGPKGVGGLYIKQGRTLTSLLHGGEQMGGRRSGTL
NVPGLVGMGKAMELAVENLDFEKNSVKKLRNKLEDALLQIPDTFVVGTKEERTPNTILIS
IKGIEGEAMLWDLNKAGIAASTGSACASETLESNPVMEAIGAEADLAHTALRLSLSRFTT
EEEIDYTIEVINTAVARLRAISSTFSYAPSWHHSTL
>gene0091 91936 90638 Chromosome_ORF0085 91936 90638
MPLHKLKQRLANEGLSPLFGTIKKISSSTIEAEGLNPSIGDIVKIVSNDKSELGMVTELN
QRSFFVAPFGFVEGFKIGDKIFISEQGMMISVGDHLLGRVVDPFMKPKDGKGEIEDCTTT
PIMKPPLDAMKRGLISEPFFVGVKTIDGLLTCGKGQKLGIFAGSGVGKSTLMGMIVKGSS
ATIKVVALIGERGREVPEFIQKNLGGDLSNTVIIVATSDDSPLMRKYGAFCAMSVAEYFK
DQGHDVLFIMDSITRFAMAQREIGLALGEPPTSKGYPPSVLTLLPQLMERAGKEDGKGSI
TAFFTVLVEGDDLSDPIADQSRSILDGHIVLSRELTDYGIFPPINIQTSASRVMGDVISE
EHKKYAMEFKKLSSILKENEVLVRIGAYEKGNDRELDLAIQKKEQMNEFLLQQPNEIINF
EETQKMLKEIIT
>gene0092 92511 91936 Chromosome_ORF0086 92511 91936
MEKEQEFESLVKRMLTLLGEDTDREGLIKTPKRVQKAFEFMTQGYGQDPKKVLNDALFQS
DNSQMVLIKDIEFYSLCEHHLLPIIGRAHVAYIPNGKVVGLSKIPRMVDIFARRLQIQEQ
LTEQIANAINEVIAPQGVGVVIQARHMCMEMRGVEKTHSNTTTSSLKGIFLKSNTRKEFF
DIINAPQATRF
>gene0093 92654 93973 Chromosome_ORF0087 92654 93973
MQINAKRINSANAQIDAKISNTLLASKEDKIAAKAAKTMKVDGFRQGKVPVNVVKSRHGE
QIKQDAEQEALKELFDKGLKELDAQADMVVGEPIISKFDKTDDGIDVEVKVSFRPVIKLD
GYEELVPEYKSPRVTQKEIDQRIVEMMSSIAGMKKVEEERPLQSGDFALIDFEGFVDGVA
FEGGKAEKYLLEIGSGSFIPGFEGELIGMKLGEEKDINVTFPDNYKEDLAGKPAVFKVKL
HEMQVKDIKPTPSEEDLKKLLPGEENPTKEMLEAQVKDQLKNEKLHKLFSEEIRPKFIDA
VLEKFEFDIPENIVDQEIDLQVRNVFSSLSEDEIKEYSENPSKIEEKRGEFADEARNSVK
LTFVVDELAKREEINVSDQEVTQMIYFEAMQQGQEPQKYLEYYQKQGLLPAVKMAIVEDR
LFNKIFTNNKKTAAKTEAK
>gene0094 93973 94560 Chromosome_ORF0088 93973 94560
MSYVPVVVEKTGRGERSYDIYSRLLKDRIIMLSGEINDAVASSIVAQLLFLEAEDPEKDI
YLYINSPGGVITSGFSIYDTMNYIRPDISTICIGQAASMGAFLLSCGAQGKRYALPNSRI
MIHQPLGGAQGQATDIEIQAKEIMRLKQTLNEILAKNSGQKISKIIKDTERDFFMSAKES
MEYGLIDKVLEKSFK
>gene0095 94601 95608 Chromosome_ORF0089 94601 95608
MLNAETSKAQNANSELEKFSLFVLKTISDENLLPTPANFKIYFEKLLENKPAAFKKRAIE
YIETDEVILDESRIDLESKIKDGFSEIKSIAKIASVIYKNLSVMDKIIKKRVTEINVDVD
KFMLQNIMSALNADLDKLSNVTEKQMYNLKKHYDKTVEIIKEVEDKAIFDPKYEVFNRNY
FLLALNKEISSVKEYKHHSSIVLTRVKESVLEKIANQKERELFQKNIAKLILKTSRRSDI
ISYYGEGVFSIIMRHTDLANAKKACERIGELIDRSSFFMDSKELDVDIELAIMPVIADMS
AEEHIVSALEAMPETGKNLQPYLVGAYEDKVKHDS
>gene0096 95598 96113 Chromosome_ORF0090 95598 96113
MIREILVYPDKRLRLKSKDVTAFDAQLHTLLDDMYETMIAKEGIGLAAIQIGIAKNILII
NLVDEEGMQQKEDLIEVINPKITHKEGEEVYQEGCLSVPGYYDDVKRAEKIKVEYYNRFG
EKIVQELDGLLAIAMQHEMDHLLGHLFIEKLSYLKRKKFEKEWKKKIKVDK
>gene0097 96115 97641 Chromosome_ORF0091 96115 97641
MPSKKVKKAFCATLEFNIAKKIFVESTFIRALPGFSIVGMANQSIQESKDRIKSSLLSIG
FKFPAQKITVNLSPSDIKKEGSHFDLVIALLIAFQNSDISCRDFFIFGELGLDGKVKSTS
AIFPLLLSLARQYETLNVLLPHDMMEKASQIKGLKIYGVETLHDAMEFFAQKRYEAPYIP
IKVREFFDEKLTIGGKEYFYDNPKVLDFKEVHGHRFLKRALVICAAGMHNILLEGSPGSG
KSMSIKRLRDILPPVTIEEVLETQAYHAINYEDDNLSAKRAFRSPHHSSSKPSIFGGGSA
KAMAGEAALAHNGILFFDELPHFSKQILESLREPLENHKVLISRVQNKIEYDTKFLFAAA
QNPCPCGNLLSKVRECRCSDLEVARYKSRISDPILDRIDLYIQVDEEFSKEETESSHEMF
QKVLRAFIFQKNRGQRSLNAHLDEQEIKRYCTLSATAQETLDMAIGRYGLNQRSVSKVLK
ISRTIADIDEKESIERTHLLEALSFRKR
>gene0098 97646 99031 Chromosome_ORF0092 97646 99031
MKKIFDEVTSLDQKCYEAYALSEDILMEHAASALCDAVKQRASEGARVLVLCGPGNNGGD
GLAAARMLHTDYDVSVVLPYGAKSKMARLQEKRFLAVGGAIVHDILEADVYVDALFGSGL
SKALDAKACEIFKNINAKDGVKISCDIPSGLGDAICSAEVFRADISVSMGAYKLAFFEDF
AKDFIGEIVVANLGISRMLYEGSAKTYLLDADDMRLPYRESKNSNKGNFGHTCVVMGEKE
GAAILASTAALHFGSGLVSVMTHAKTSIPPYIMSTTSLPKNTSALVVGMGLGSHDEIESL
LLSYEGPMVIDADLFYKPLIKRLIKQKDNLVLTPHPKEFASLLKICDVADVDVHEIQSNR
FHYVRAFITRFPNITLLLKGANSIIAHDGILYVNTQGSNVLSKGGSGDVLSGMIGALLAQ
NYSPTNAAISASLAHALAGNNIKSNNYALNPLDLCEGIKCL
>gene0099 99022 99600 Chromosome_ORF0093 99022 99600
MLVKKIAILFSGTGSNLENLLEKLHQKEFDGFRIEVVLTLCNKPGALGIEKSRKFGIEPV
LLDHTKFPDREAFDRRLVQEIQNSGAELCVLAGFMRFLTPYFTQNIKAINLHPSLLPLFK
GGHAIEESYASAMKVGGISVHYVSEELDGGEIIAQKCFEKKADMSLESFENCIHQLEHDL
LPEVIVDILSKK
>gene0105 100467 100168 Chromosome_ORF0094 100467 100168
MSELVVIQKMELQEIIKSAVCSAIQELEKEKKVKEKMNIKEAAEYLGISVPNLNRKKDQG
IVIFSKIDGRVVFSKKDLDEYDKKCKSTATQTATFKKVG
>gene0106 101224 100460 Chromosome_ORF0095 101224 100460
MFNIQISSLKEIEEEQTEYICEDWLPVPKKTVSMIVANGGVGKSWIIIQLALRHLIKNPD
EKVFAWLSEDPKGLSKFRANLICSKILGLEREKIEEKLFISDSPTFPINLNNIQKLKEQL
KDFNLILLDPLIGFYGGDENSNADARIFMQHFTKWASEENKTILFIHHAAKGSGKSRGAS
ALVDAVRLVYQIEKIDKSDTKRKFTIAKDNYGVKNILDCTEFERVVFPKKPIKIVFEPVE
NMNISMDLKEVGDE
>gene0107 101834 101217 Chromosome_ORF0096 101834 101217
MNYIVNSFQVPNFLVDELMPKMSPNALKCYLLIVRKTIGWAKEYDAISASQFCKFTGIKK
DNTVFKALKELEEMELLERISKIGHPTFYKVVTVYKKQDFKLDKTTHTKKRGTPKKEAPT
KIGVHKTHINSLKRVNREKDVLKTSFSGYLGREIKVAKDLLKIEKISSLKNQKLEILTTS
KKTNKKLKAELKKEDLESLLEVANV
>gene0108 102469 101849 Chromosome_ORF0097 102469 101849
MSATPLNLPSAGAWSWQKALLKKCRSPLDVLQKFETIIDLADVDVQKILFTTNYAWIAKS
DNYYQFYRNACTSILQKIEKIKNGAFLKCKTPRDALKWLIARIANEVKNFFDRRVKSSVQ
ADAASPRNIDDIDICSKNNFFEELKKIDKKELIFGLKKMWSEDFKIDDIEHLCARFKIAK
SAIFGDFEDRKFMRKNEKNQLFFEFA
>gene0109 102672 103217 Chromosome_ORF0098 102672 103217
MNYNLSIINKFKQLLQAKNNKELAQKLGLNDTAISTWLARDTINYQTLVTFAVQNDLDLN
FIFKVDTNNKKYGNDQKIAVNTKLFLFPLRALNAFIFLLKQNEDINTTQSLILKIDEFFE
GINNVVHVNFKTTDFTTKLDKKNLISCAKYLLEDQDVQIIFTNKEYYLEYLVFVQKSKRW
L
>gene0110 103418 103212 Chromosome_ORF0099 103418 103212
MEGKNNITKRKQKPGKKSVLDDYIDEIKMYLEMDVGIASIWKILSNKNLKNKNITYNGFY
KYCKRRGL
>gene0111 107361 103408 Chromosome_ORF0100 107361 103408
MIATPAWIGANSAMEYHVESKDNYYQQEGDLGQWQGKGAESLGFVGVVTEKELEKALWGK
SNEGNQVVGTRLDKDGDRKRAALDLTFNAPKSVSVALELANATGDKKLATAIMNAHHKAV
EKGVDNFERLIQTRETIDGNTTKYRSGNIAVAKFTHSVARPVKNGETGKTTVDPSLHTHA
VVMNMTQAKDGTFKAIETGDIFKEYIKVGSLYRMELANSMSELGFDIRIVNQSQAFFEID
FKTKDDDKLLEEFSKRSVQLNEESLIKELKQKYPNKSDSEIKQMAAYHSREWKGKIDRKA
VEQDNLKRAEALGFDKGKHLQVNPGKNEILSRDDKIEKAKEYLENATYALSEETSVFSQN
DIVTIAGKMAMREHIAPSVFEEALFTKNHTMISLGEDKYTTASILSAEHDLIESVKETKT
IKQAYLKRDAKELVENYSNEQQDRTGKSLTIGQQKATVHILSNKNQVIGIQGDAGVGKTT
MLKALNELKSSNTKIIGLSYTGKAANEIELKTAIKSKEVFKGAGIESSTIASFLNKYEKG
YLELDGDKDLKIIVDEASMLGTKDAAKLVQIANETKAQLVFIGDEKQFKAIGAGDPFVLL
KNHADMKTVNMNEVLRQKDQTLKSAVWALNQYDSAKAFGILDKKGIIQETKDGVDAVINE
YFKDDEDKLAVVAGRESHKDNIILTNTNKVKDTINERIRSRLQDAGVVDQRSTRFTVKQS
SNLTPSKKFLAESYEESSHVFLQAAIGDLKAGRELRITSVNTDKNTIQLDGEYEIDLKKY
GKNIQAYFEKDINLSINEKIVFTKNDKKLGINNGENAVLKNIDSEGNLTFFIQDKKNELT
FNIKDYNYLDYGYAVTTMKAQGQTAKNVIVYMDATNQNFNSFYVAITRAEENLMIFTNNK
EQLKSFVEVEQLKYNATTYWDQLQKQDDDKISRSQKENKFNNVQEKSKESPTVSDGSYKK
IEFANKISEQLNIEFNQDQQTVGHFIKDNLHSYNESIVNAPVSEKQLEFMYKIADTLYID
IPDHITKTTAKDFINEHISEFKDVMDDRHSFLLDINPDNLSLDNQEKYYNDLITDISKEK
DFIKTFEKIQHYNNHNDVTMYEKLIQVDKLADTLNIKGMEIANRALENNFEKEYIEAYGL
RDKPYEIAKFINNYTSKYEVEKEIAKFELVEEKANKMLYDGMEKAIEKEGLEISDEKVQK
MLDVNSQILLSLQDGKEDYESYLEKEALKEEISEYLQEDNIYQASQLLNENKELIEEHEY
NYFEEQLDAKMNILFDKEAKNIIKNNERQERFEREEMVELEESKENENNMGIENDGR
>gene0112 108735 107851 Chromosome_ORF0101 108735 107851
MDNSVYYIMLIGIIIWIYSLFSVISNEFQNNNKLIWIILLIFLPFSALLYIFIGKKQIVK
NNIESTSQPQGKKKSYDEFFIFLAFVIAAYPAVEFFYYIIEKFRITPEDYFGNIGKIVIL
GVLTFVFSIPALLLIEVLKKIILLIIAYIKSKEFKKILIIAIISGILFIFLGTGYNVYDR
HIKQANQVQKLLVSNELFQAKEYLSQKEYQKAFKLYTVLAEKNIPEAQFQLGKLYFQSNI
PEGNNYQEAFVWIHKAALNGNKSAEEALSYMYEKGYGVKQDLNQSKHWHQKSEM
>gene0113 109835 108735 Chromosome_ORF0102 109835 108735
MKVSKNIIRFKKTKYFLVLLFIGILVGFLYAFLHKKTYRIVAKSMSPTLQVGDILMAKPF
SDLSQIKRGDILIFKYPQNIKVIYAKRCVAFGGDQILYADKTLYIRFREGDAYMKKNFQA
DQIVTFGGKIWVKNPYFYKYPGIHYDQSVNIFQQMGLYMNINQLAMQPALVAELPKKPGL
VYNAFYTKVPKNKYFMIGDNRDHSNDSRFWGSIPAQDIVGYAYFANGESTEQHIRDRRKE
LIQTKLAKNKDLPLMLNNNLQSVKYTSSNSNEITLYLKYPYYTKNDILKNFKDEQDFIKS
FSDNEKSGTCALLFSNKNNNVQSYLLSGIKIHEIFLSKNNIELITILIDKESCSPYLYHQ
TFSKDN
>gene0114 110179 109922 Chromosome_ORF0103 110179 109922
MWDYIKNFVIISVIVLPTLLLITYSVNTYTKTSAKLNFLSMKEFVCTQQNGTTIVLSKKM
GYTFKDRYFIKENQAININSCNVLE
>gene0115 111237 110191 Chromosome_ORF0104 111237 110191
MKTSLNIFLVLLLLSPVLSFADISNSSRKDTSSSEAKKEMHQMSHQFQKSENITKSRGNE
HSTSSSTTKTLSEIKSSTKTVSQTKTGSWDIKINPIPYVLIQLRKYNWPRKAFFLGNDDV
GTSYYVNGDEDIVNNLAMNYYQKKAQQRARMEDKNIKKIKKIVELLNYTSQIVNSTIKTL
TGFPGENTIDNIQIRVAMALKVAVQQTLPQKIYIYECNFGGNNDTYSCNNGEYTLQLTSS
IPILFKNGSVLYSSDRVGYSTPLLTLAYATSTSNALSKLSQNSSTRSITNMVRRYTSHLK
SIGKQQIAQKIENAFVEKSLTHNITNSASATVQAINSGSPLAVLKIFQ
>gene0116 111983 111234 Chromosome_ORF0105 111983 111234
MRKVIIVAFLIMFGGSALSANTSRIDARINSAIAKFDKRIKSGGYGNDISGFVADAINCT
AALIAKNPNDLIPATADKVSKGLASSGKLMDDLIDFAGARKGSIIGLLQSGQVPSQVNLK
SVDLSTKGNSLTVSYDTTALWVRFIQFPRYFTGKSKSFMIKRRLLMISFLLSEGYYSTDF
SNGVMKHEFVTTVKLALRGNAKAIKILTLLSNYPKLESYLESIRPVNLATKMIFKKFEYF
GYHIRGMEQ
>gene0117 112723 111980 Chromosome_ORF0106 112723 111980
MKKVLTAITVITVLVSCACAETNWWENKNVIATIKEGVANIQTQKDKPWVKNTTNSAMGK
NGMIYMRSFCNARGSILTAQYGTLKDTVSSIGLPTNTIDRSFQWSNLVFNSNMYLIHSKD
AYEYYYRLYQLISLRTFLRPNRNGETYIHGEIESGFTSWCVTALTKKKNWTGFNETSTVI
GFYEGMGKRRFVQKAFFNYILFAGNELNDLSNNQFSKKYFAKFEPDWQRMRMLLEKLRSQ
NKKGGVK
>gene0118 113190 112720 Chromosome_ORF0107 113190 112720
MLVTKTDLIIKIKIITRTKFEKMEKEGLIVPTIFSDGSRRYEIETIEEIKKQQEKKLLDD
RAKKIEKEKMDGEKLKKKWEEKHEIEKSIFQEGINPISQSKLSPYHGQIKLLVEKSRSVR
KAWLRFLSENKDISICYNTFLYYVKTYLSKKLKEKK
>gene0119 115055 113220 Chromosome_ORF0108 115055 113220
MKKKNIIEKSLENKRYKAIEKISHETDMRIKSWMIQEGIYFAPMLFLVAGWWFYITIKNA
FAPYGIDYSYFQTPGIIVFFLGGLISIASIKYAKPKVEEALKKETNDLSEDVYQKGAKFD
TLVNFNKNIKQYMEEEQALSHNPKSLEMFKIKMTHLNEEDDQYYDEVEDLVIPRISLATG
LCIMGAPGQGKSVLINQIIKQTPATSKQIIIDVKGEFLEKHYNKETDYILCPSDVRTLRF
SLSNLLKSKIDTGIIAETLITDDKQSQDPHWVAAARCVMEAILIYASKRNLSNKKIYEMV
SSPRELIKILDDEEAKMVSAQFLFFEANGAPTRATESVLSSLIRKAKILQYLAYLDDIPG
EKMYFDKWVNDGKGGKLFLVATENLSKVFSPLYGVITSYLLSSILDLEDTKTRDYYFILD
ELPRLGKIIGENLEKALAVGRSKGIKVLMAMQSYSQIKKEFGEKEAESMLDTTNSFLIFK
NNFGAQFLEKLFGKTTIIRNNESFSFGMHDMADRSQLQRQMVKENLIDESEITMLNKFEF
YAKIEGCKWILKGKFAPVFLKNNGTKKYIESKTMAVKVLTEEMEKNIQNIQNKYIDFQLA
GRKNAELKVNF
>gene0120 115648 115067 Chromosome_ORF0109 115648 115067
MQKEKLQKARIAELERELERKRTASLSLREKEEQLIDSLCLPRQLEKITSKIWSIAKFLS
FVITVVDPRYKKYLFYVKDENRVYIGKDLLKYKIMQIDGVWSDDETVVRLLQQIVNTARL
VSGNSIILDRFENLNFKILNKGKEEKYNGDFTFISLKNFDVKVEIDALNEAVAVGTWDDD
EEVLNSEYLKILK
>gene0121 116820 115753 Chromosome_ORF0110 116820 115753
MTTAYQDAPGGYYQGGNGWGTSGYGGGGYGNSSMANMGGIVSAWGGKGLASSYSSRGAND
TDKAIASGGGALAAAGAVKSMGLMAIGKSMSVLGISAIPAPLIGVAGIAAVGAITSIAIA
KNAPAISKGLQKAGSFAFKQTGKMLSQSSQSLVHTYQTYNSNSPTKSEHLDGVSKMAQQR
EEKFKGFVKEARNKMKDGQEIRGDLKQMHNLKLPTAQAKLELHKLTTDYLVKNNLKDGKL
DTTSLHQDLKKFGEEIGLGKDGFKELKAGVNNRLEEHKDNFVLDKKDNRVQLQKPSKEVA
KEKAEKTKVQGNKKLEEIQQKQESKKQEQQKDIPAKERLQEQGKEHRQEGNVHGG
>gene0122 117050 116820 Chromosome_ORF0111 117050 116820
MNEETKGGKLTGFFAVLLASFLTIQGAKLLVHHYYATVYPTLSQAQKFEIVKESQMTNWE
FLKYDWQKFKAEEGWK
>gene0123 117383 117054 Chromosome_ORF0112 117383 117054
MEVKLSEAVSTAVAQAAQENNMSVDEFVNGLIEYSFDNGLAVLQMSRVEAMLTNEILPRV
MNLQMNQYAVRHQVMTLHADISDGPERAIAIAKEANDIGYDTVFQDDKD
>gene0124 118317 117697 Chromosome_ORF0113 118317 117697
MKKIIKISAICALGMSIPLFAEGLNFAQNGVHNNYLQTSVGVENFKTLGKNENFVNLKYF
NTKINSVIDVTVSDPYKNFSIETILPSVSNFQNGNTYIFSYTLGIGFLQHDSRSKVNEQK
TIQSQKAPYLTPGVQGSIVLHNGVILTAAAKFKIPLDRSDMTGAYSVSTGIHYQRWNLTA
QYDQFHFSGVKNQEDVSVRFGYSFAF
>gene0125 118281 118490 Chromosome_ORF0114 118281 118490
MHKLHLFLLFSSSSSPFKFLSNISQAYTKPKIAPVHKPKQPKYAMSTFFLLFVDFSYLHS
EIIKFLHKI
>gene0126 118721 118458 Chromosome_ORF0115 118721 118458
MKYDSDLLSMIDEINFATAKMELAAQELKEARSSLGLAGEVKEMMAVLKIVAFAMLSDED
TKQQIKEIAKIAKDKNILDFVKKFDNF
>gene0127 119487 118711 Chromosome_ORF0116 119487 118711
MKKVFVIASTKGGVGKTTIASHIMSSVFPGCEILEIDDNNRSDIFKNSGYIKRFESIKVN
ECENKLEELTFTLLEDTEDVLIIDAGGGNDTKSVLKAIQDLDLKEIAKVTYIVPIMNSFV
QAKNAVDMAKILKDENIIFALNAVEDISKIKQDWLFWFGDESLGLESYFEKLGKPQTVII
PRSSFFELASLSRMTISDFAQQARAVDLATFQKVAFNEHKNNKELYLKELREFRASKRSK
DFLDSFIDTIKEELEYEI
>gene0128 120440 121027 Chromosome_ORF0117 120440 121027
MNNNPILEFEKFIKNSKNNETSEHVRRVSSYTKQLCILLGIENEKTNIISKASVFHDIGK
ILIPDAILNKADKLNHEEWKTVKTHALLGYEMLKRSNNDIFQVASLIAYSHHEKWDGTGY
PLSLRGDEINLFARIVAVVDVFDALCSIRSYKKEWAVEKALDYIADERSKHFDPGITDIF
LKNSKLFIKIKNAHR
>gene0129 121356 121120 Chromosome_ORF0118 121356 121120
MKTLISLLLCTTLMFAAGNIKEKKDINATAQQRNSIEKIIILPLYPIIYIAGVGATLLNL
TGAIISYPIRILIKEMKK
>gene0130 122156 121734 Chromosome_ORF0119 122156 121734
MKKNNQKLYGYQTTNRAKHNLKVHLILVCKYRKKLLVRGVETDTKNIIRDIESNSDFDII
EMETDKDHIHLMIQYIPRVSISAIVNRIKSISTKRIWKIHQQFLQKHFWKEKTFWTDGYF
VCSIGEANPETIRNYIANQG
>gene0131 122230 122820 Chromosome_ORF0120 122230 122820
MKKIDEQSLENAYRLFDNGDIENIEVGTIKGLQQIHLYLFDGLYDFAGQIRELNISKGNF
RFANSLYLKDILPKIESMNEDSFEEIIEKYVEMNIAHPFMEGNGRSMRIWLDLILKERLQ
RVVNWQFVNKEAYLQAMERSPINDLELRTLLGNNLTDEINNREIIFKGIEQSYHYEGYEK
SEPQKESAKKQEQSRP
>gene0132 122822 123958 Chromosome_ORF0121 122822 123958
MLKAYKYRIYPTKEQITLIEKHFGSTRFLYNYFLEYRQKAYAKGNQKVGYMVTQAELTKL
KKLKEYEWLNECGSQSLQMALRDLDSAYSRFFKKQGAYPKFKSKKHTSQSFTAPQNIKLA
SNRVYLPKFTKDGIKVKLHREMPNNAVLKQATVSRQNNQYFVSILIDDGNTIPKPTKAKN
AVGLDMGLTDLIITSDGVKYSNNKYFVKSQQKLKKLQRRLSKKKKGSKNRQKAKLRVQKL
HTKITNQRKDNLHKISNEITNQYDIICLETLNVKGMIKNHKLAKSIADVAWGEFMRQLEY
KASWRGKTIIKIDQWFPSSQICSYCGASTGKKPLNVRKFDCPECHKKDIDRDINASINIR
NYGLGQIDNRNTAGTVEV
>gene0133 124698 124057 Chromosome_ORF0122 124698 124057
MTIGYIRVSTDTQNLNNQKHKILEYAQSHKMLVDEFVEIEISSQKDQKKRLIDDLKNKLQ
EGNTLIVTELSRLGRNMLEILNLIEFFNQKKVNLIFVNQPELSTNQNNSLSKLLFSIYSY
FAETEREIISERTKQGLAAAKAKGKMLGRPKGSRNRERVLDPLKDEILKYLNLNLSYASI
LKIVNAQLPKPITITSLRYFILNDPVLKKAVNQ
>gene0134 125330 124698 Chromosome_ORF0123 125330 124698
MTVNLMAERGRKTWIGKVMDPSLKLNFMNGHWGKERGVLEFNIQETGYYISQAYKRAYFE
IYRDENGVLQRKECTKQDILKTFLLEELVQLQQERNFSMNIIKPAPRNTVWEFYYEPIEN
EKCYFSENDDYYMITGKFKQKGTKYMRNLTKTAIVKEKEIELKNEIYSKEKDNIKIVFYD
EDRIDITKPVSITKNSILVPGPLGFVGISQ
>gene0135 127087 125855 Chromosome_ORF0124 127087 125855
MALLEKLVKISNYTGLYLQDSNCAFPNQKAITVNDIQKKVKPPYTICVRFYEGKKSVYDQ
YSITNNTKTVKKICDEISAQRKIKQIEKTFKAKDTSKTLNQIFDEYIEYKKNSISQDHYT
GTKYSYDAHLREEIGDLKINNITTKKIQNIVNTLLNKGKAPRTVKTVKDILSPVFEYSKK
NDYCEINPAKDVEIPKFDNQRYFTIEDENAQKLYNIIINYQNPAIKGIFIFLLHGRRKSE
VLNLKWENINISQKLYYLEDWQNKSRKKQAFPLSELQIQVLEEIGIQKNGYIFLKEDGEP
YKDIRHHWNKITKELEVKIRLHDLRHLIGFIAVNEGVSLAAISKTLGHSNMQITERYSNV
KIQAVKETLDKVFDVFDENKIKKNDKLEKLKTLFPDKSEDALLEVINILK
>gene0136 127311 127427 Chromosome_ORF0125 127311 127427
MTLNKLLKFSKKSFLLLFYYNFLFMFFFFVNITQIEKV
>gene0137 127579 129042 Chromosome_ORF0126 127579 129042
MKKIIVLCLVLVAFLNAQVKKTYYPTGELNTETPFKNGQKEGIKKIYYETGELKAEIPFR
NGKEEGIQKAYYKSGKLLLEGANLKGKAEGIIRIYYENGKLQRAQSFKNGKENGDLKGYY
ETGELQYITPFKNGKKEGIKKQYYKTGVLKDETPYKNGIIEGIEKQYFPTGKIEYQTLYK
NGKPEGVSKKYYPTGEVEMETPYKNGKLEGLGRMYYQTGELKAKVSFKNGQEEGIERMYY
QTGELQLLIPFKNGKVEGVAKAYYQNGKLRAETPYKNGIIEGIKKIYYETGELEMEVWLK
HGKAVKGFLYSIQGNKREMTPADFENRKIPYVNLMNDGVSAYSKGKVKEAAELFSKACDN
GNMQGCLALGILLDTDKGIKHNRKKAGELYTKACDSGVLYACGLLGTLYAAGDGVEKDTN
KAIELFTKACDGGNSASCNNLGVLYATGDGVKKDIKTAMELFTKACDDGVDLGCKNYQSI
KSKSITQ
>gene0138 129258 129142 Chromosome_ORF0127 129258 129142
MLKGWCIHSNVAMQPHWLVLAALVSIKISGISLLKLSF
>gene0139 129251 129436 Chromosome_ORF0128 129251 129436
MSIQISSNNTVDNIAIERFFRTLKCDEIYIYEYSPIHERFHSALGYEKSMNVYLGGVEKS
A
>gene0140 130786 129539 Chromosome_ORF0129 130786 129539
MQKLFIIFIFSLLPLALFGKVEVTYLSIEGVGSSRADAIKDGLIEAVKQTSGVKIESKKG
YLKAIKEAGSSTNGDSKHSALITEHTQKLIREATSGFIRNYSITSAEKIDNEWHVGLKIE
FKQYKAPGLNPSKRRKIAIIPFEFKNSYVVLSNNVSGKEISRRFTQALITKITQARKFTV
LDRENSKYYKSEKSFILSGDTNKQELLKLGKRLGADYLLIGQINNFSIENIAEHNNIGLP
QAPNLTCNATISYRIIMMATQQIKWSQTISKSFTIAQNTTEAIVANASQNISSTILNNIL
ANIYPPKVIMVTPSSIIVNEGGDNMENGEVFKAYKTGKRLTDPYTHEFLGYEEIKAGEII
ITKVNPKVSYARALNGHISKGMILRRKKSEIIENQGEAKTDVTIKPNGGVVLPFD
>gene0141 132166 130796 Chromosome_ORF0130 132166 130796
MRKIILIVSSVILLSTGIFAANTKNISSVTKQDVQELNKLSDPKSVQSASDTIDDWAHSA
IKKFGINEFGEHNGKFFFFASQSVSLMPSDPQFGDALVNAYDKALMKLQNEYIMARSGKV
IIHKIKELHQDNSTNANDIELPAPSTKGFLGKVLKIFDKTLDVTNKKLDSELIKLGTSPQ
ELAQMTPSMKKNTYKDEFLKNIIHTASEQIAGLFPIQTSLAKDANGQYVVGIIAVASQKT
IQIAKDISLQRSTLIKGKGKKVEDLLPAEPKDYISTFGVRLSYDLDGTPMIISYGVGSYT
PNSGDSYINDQLKSEAKDNAISNADGQIAEIVNGYMNAQESRKNGEEIKKYVQRKMKPNS
DTIEKTIKNIVKITNNRAKSHASMSLKGISTVKTWRYTTDKGVKFVGAVRVWKYESLSAV
NNFNNEKYKSAKSKTKKPTYKKSLSVSKPVNDVNDF
>gene0142 132806 132177 Chromosome_ORF0131 132806 132177
MRLLKTATKLVFSVAATTLFLTGCNEQPRYLDANHPESNKAQTLGLDYQDFRKASSDAIQ
SMLQSGALNRPGGGRYVLAISTIINDTTQRIDMDQLVKSIRISLLQSGKVIVTTAVRAGG
AEDTMSYEARQLRNSDEFNQKTVAQKGQMIAPDFSLSGKIIQRDATLATGETKVDYYIQL
TLTDIKTGLAYWEGETVITKAGSGKTVNW
>gene0143 133215 132781 Chromosome_ORF0132 133215 132781
MKYLFKIVLIFIVGFTLFGCQKEPQPMRGNWPITIDSSLQSSIKVLSCISRKRDDNLPEV
QFTLKNRASDHDVDALFNVEWFNQDGFKIKSITDTFKKIHLGAEAEKTFRIISTSPKAKR
YKIKIVDYDNNKQRSQHETIKNSN
>gene0144 134596 133199 Chromosome_ORF0133 134596 133199
MGIVFGTLFLVGCSGTTPNLGKIGKSNNCESNQKTKSYEMQNANMKKNQKDDLLWYMDAG
LVAYYAQDYNTSTHFFDQAEKKIKAFNKKVWAGTLFSNVGAILTNDTFMDYTPKIYEGIM
VNTYKGIGFMSEGDLTNARIEFNRALERQRRAKDFFIKEIEQEQKKIEEDTKARAKDKKI
NLAQTQKASNDARTKDFIQRRYSNLFAFKPYPDFVNPFTTYMSGLFFLSVHDYAKATDLF
KETYGMIQANATGASYVKEDLLYAMKASASLNGVSKKHYAWIVFANGESISKKEMRFDIP
LFLVTNKVYYTGIALPTLQENPAVYPYLIVHNGKHFVKTKEIASMDKIIKTEFKKRFPTI
MTRAITRAVTQSIIQYQLQKEGGVFGGLLGAVYQGLMNHADTRQWNLLPKDFQIARIELA
NPHVMIRSPQAKWSINLDINQNKNHIIYISIPHQDGKEIVNEVSF
>gene0145 134797 134675 Chromosome_ORF0134 134797 134675
MYKRRKITGNQFEKEQIVGYTKKLLFKNTTHTKSKYLRSP
>gene0146 135713 135015 Chromosome_ORF0135 135713 135015
MKTNDLITIKNLSLHYGEKLIFRDLSMRVPEHTITSISGPSGIGKTSLLLMFNQMIREEE
HTKITGEILFQDEDSVMDLNTLPKKSLPELRKKIVYVNQNPDLLPFSIYENVAFGLHLQN
VSQSKTKIRVEQALKDVLLWDEVKERLNAQATMLSGGQQQRLILARALAIKPKILLLDEP
TASLNETLALKIEAFLISLKSHMTIITISHFQDQIKRISDQNIDFEQFVTQD
>gene0147 136576 135710 Chromosome_ORF0136 136576 135710
MQKLLVKLFYLITILTLFALVALFSFVLYRGFQALSLNLIFGSADPIKALLGQARVFDGI
YNAIVGSLFVVCLSIMIALPFGLLSGIYLSSFASKKVKSALGFLYEILASTPSIVIGLFG
LSVTIFLHKYYFHHLLPSLIISALSLSILVMPYLVKMTEVSLDSIPKKIKNIGRSLGATP
MQNLFLIELPYATKEIFGAIILAMGRAIEDTAVIMMTGAVAMAGIPTSVLQKYEALPFFI
YHISSEYTDKSELNQGFGAALILLFTSLALFVLASIFRKLINKKGIIR
>gene0148 137413 136577 Chromosome_ORF0137 137413 136577
MSLLFYLGLVVSIITTSSFIFAILGFLIYFSLPLLDSGNFLQFFTLSWDATRGLYGLLPM
IVGTIYISLLATVLAALSSFSMAALIAYFLPRKYAHKLERILTSLFGVPTVLYAFAALFL
LVPLMNDYLSGRGLSLATASFVLSFVVMPTMAMILLNAMRTIPKSQIRALYFIGASTDDV
FFKLVMPQIKKGIISALIFGFSRAVGDTLISLMLAGNTLQIPHHLLDSARTLTAHIALIN
ASDYESIAFKAIFLCGLLLFLFTACIMMVLKLINVRKK
>gene0149 138231 137413 Chromosome_ORF0138 138231 137413
MKKIALVCCLVLGSLVLNASDLSLFKGLSGTLNIAGGTAHIGAEKEAIKDIMMAYPSINI
TIAGGGSGVDIKQVSEGLIDLANAGRAPKPDEVKRGNLQQFVFAIDGIAIVVNPNSKIKN
LTKKQLRAIFSGEVTDFKQLGFEEGKINIYTRDASSGTRSVFTKKALGKIKYTSSAKVVA
SNAAMKTAVGSDRNGIGFISLGVADDSVKLVCLDQKCPSVTSVIDGTYPVSRGLYMLTSG
KPTPLAQAFISYMKSDSGAAISKKHGFIPYQK
>gene0150 139645 138431 Chromosome_ORF0139 139645 138431
MYKIDNPKNNYKNVAHAFFLALAITIAEPSTILPLIVHHFSNNVIMVGIFVSLLRGGAIV
IQLYAAFYAQAYKKVLPYLGKVFFARWLAWLSIGLSIYFIGDSNKPLTLFFIGLGLFFFS
FSAGFGAIYFKELQAKLFSKKYRGTTMANRQVAGSIASIISGGVAGYVLANFEAPLSFAY
LFLVSSAIMAIGFLAFVTIEEPAKNNVSIKEQNFTLFLQNATKILKQDKRLQKQIITIFL
SFSYFLSMPFVILNANHSFHLTGWMLGGFITLQMIGSIIGSSLIWRRISDYEKMLSLSFI
FMILAFVIALFADNVYTYGAIFLLFGIGFDGLSISGMNLVIEIAPEDKRPIYTALQTNIT
SIGLFFPILGGILLKYLGSYQLIYSISIVLLCLGLLLSFQLKKL
>gene0151 139987 140157 Chromosome_ORF0140 139987 140157
MEFLELSMMILIAYWIWKKPEKEGLAFKLFVGVFLVIVVVFYGIDIQYFVLPPMNL
>gene0152 140167 141675 Chromosome_ORF0141 140167 141675
MEKTSRFYTLISLAVIGIIALPVGIANIVFGYMLGDSPCTSCWSLRITMIVIATSALFII
RYGLRLKYVGMMLIAAAYGLWNAFWHLGIYAQLDMGQGQALMVFNLHTQLWAGVVMWAVI
LLFALILLFTGPSLQELAAEFKGQKYRKLSKLDGIAFIVFIVIVTSNAFQAFVAVGPPPF
TGPDSPARFTLNPKYISWQTGLTNLFSDPSWRGPMGVSDPDLASSQAPGFEFNNNPADAP
LVVNEALNIESKKVLDLPLNSPINGLRFNPKNNKFALVTEDWGLYLSGITLDSVEKHFVL
DHLYFPVVLNFVGVDFMGDNIKVMGYNKAYITVKVDDNADEVAGFANFYEGADQFTPVER
SMFQTVRAKTSYVGSFVADEKYSYAISVPNNLNPSFILIKQSNADGMLSAELTPEIGSGV
TLKEKRTLGELYTTALAYKDGKLYAASKNFNIIVVIDTATDSIVDTYSFPSEIKNIRGMD
FVDDALYVVSYQDNKNMLYILK
>gene0153 141750 144071 Chromosome_ORF0142 141750 144071
MQVLKEETKVSRRSFLKGASLGLMSVPLFGMKRTIAGETPLFSPTQPKGNTQLHHVTCPR
NCRDACALIAEVQDGVMIDIKGDPAHPVTRGTACVKGQAYREYLYATDRIMYPMKRAGKK
GEGKWERISWDEAFKYTAKRLKSIKKRYGGEAIAEFVYSGNEGFISKSIAPGNFFEKIGA
TRLVRNPCDWPRYVGEPSTIGTPFSKDALEAQYSDMYITWGSNEAYTAVHWAKFGQDVRK
RGGKLITINTVRTPMANQSDMFIQLKPCSDAAFSLGVCKVLIEENLYDKKFVENYTMGFG
ELVKETKEYTLIQLADMCGITVKEIEVFAREYAKAKAPFICSGDGGQRHFCGARMIRAAT
FLPVLVGAVTKLGGGIFWAYTNLKPCYTFDKVSPDLSPKDKHGKKIKRQTANYVQFGRAL
RLDNPTSLDTESDSYKEVKLKTPIRAVINYNTNLMVTAPNTQLIKDRLVKDDLFLIVMDP
FNTDTVDYADIVLPAGTFLESEDIQNDQVSGYVHYNAAAAKLVGESKTNLEIFNGLAKAM
GYNDECFNWNAEQILRMMLDTDFNKSQNITYEKLKTIGWVKPIRNAKTMKDHFPYYPYHE
ENNLVFKTKSGKCELYSQHFKDEGFHPVIDIGTDEDYYRSQKRYGAAYLKKHPLCFMTPG
TQLQNNSNWGSTKYIASRVDYDGYPELFMTKEDAAPRGIKEGSVVSAKNELGEAFFRVRI
TTQIKPGITYAWNNIWHKTTKTKTGANYLCCDGIGDLGQGAVFTATFIEVKKV
>gene0154 144085 144648 Chromosome_ORF0143 144085 144648
MSKSQKGFLFDQNFCIGCKACEIACQVYHRQEELINWRHVDTFFYNDGNMEKEVYISNAC
HHCEEPACVEVCPTSAYTKRDDGIVVLDRDKCISCGYCEEACSYGAITLKGQDHKAQKCN
MCAEKQDVGELPACVAACPVDCLKLVDTRVSDAAGMSKTAVGFVPSKMKPSIRFYPKFRS
GDYIKIN
>gene0155 144671 145318 Chromosome_ORF0144 144671 145318
MENLELEYHQNIANAYDLLRVVFFNQWREETVLDLKQKADALKDESKKLAFVQDIELIKG
DALDTARWEYNRLFIGPQKPLATPFESVYRSKKKLMMRESTFEVREFYANVGLEVERKDH
FPDDFIGFEFQYLFYVSQLTVALIEHKKEDEAIALIHERKDFLAQHPNQWFPAFCDDISN
HSKEKIWKDLAEFILNISKQEETFFELFSIKNKEK
>gene0156 145318 146868 Chromosome_ORF0145 145318 146868
MSKKVTIDPLTRIEGHLKFETTLNNSGVVTDAKCTADMYRGIEKALIGYDAKVAQQVTQR
VCGVCPYAHAEASALALENAMGLKLNKNGYLLRNLIVGAYRLQDYLLHFYTLSALDFIDI
TAITKYQGKDSGLLALKDWVNKELKSGKIFPAAPFLPRYEAAYTTNQNLNISAVKHYLES
IQAMAEIHKMVAIFGGKSPHPVAIEAGGVTTRPTVDALMKYETLLKRTKAFIKDAYVPDV
KAVAKAYKEYFKIGKGTGDLLNFDFMPDENGENFLFIGGSTINGKFEALKDTKILESQKY
SYYKDGKKDYAPMEQDSEHPLSWYEYEREQKKSNGKYSWSKAPRYRDKVVEVGAVAQVVN
TYKSGHNPELNRLVDSINTELGIKLSDYNSVMGRHLCRAIVSLIVVDRLEKDLNKVVPGE
LGFIEKEVPKNASGFGFTEASRGALAHWIETDDEGLIKNYEMIVPTTWNISPKDSKDRAG
AVEQMLIGTKVADANNPIELARIVRSADPCIACSVH
>gene0157 146879 147802 Chromosome_ORF0146 146879 147802
MTRREVLKQMYAVVVAVGASSFLSFDDLLAMDKGEIAKPNLVWLHGTSCSGCSTSFLNVE
GVPLVDILTEYTNVVFHPDISLATGHQVTDMLERADEYKDFIFVFEGSIPMAMPHACMLG
DKPMTYWVDKLVRKSSVCIAAGTCASFGGITNMEGMVTGPKPLADFISYQGIKKPVVNLP
NCPMKPEQLLYVLFYYLKTHNTPELDDEKRPLRFFGNTVHERCTRHDDFTRKKFAKKIGD
EGCLFYLGCQGIVTKNDCPINGHNGNTNICIKAGHPCIGCAGKYFPRKIMLHTYDDKRPN
ERFKVIS
>gene0158 148418 147858 Chromosome_ORF0147 148418 147858
MARPAEYDLNTVLENAMELFWQKGYDKVSMADLVSFTGLNRRTMYALFGDKEGLFKEALE
HYYAKRALCNIQLLQSHPGKKGIVKFLEKFAFDRGFKGCLFTNCMNKGDFMRAEAFHIPK
DFFTKLQQQIEENLKEAKAHKEFSGDPKSMALTIITLVHGLNIHGKYNHSKEDGDSIIKN
IAAMIT
>gene0159 149752 148469 Chromosome_ORF0148 149752 148469
MIKLLCIGLFLQINVWAAVDIGLTQKEKDWLAQHPSITVGIDRNYAPFEFQDSHGEFKGI
AIDYLAEIKKMLNIKINIVTAKTWKEVTELARDKSVDVLSCIAPTHKRGEYLLFTHSYLS
FPMAIVTNKIVGYVDGLRELNGKTVAVIDDYMSHHILEEFHKDIFLVKTENLTQGLNLVL
AGKTYAYVGNLSQIAYSIQNDGFQNLAISGIAKYRFDYAMGVRDDAPILRDILQKCIHAI
PQEVKDNIYCQWFPPLFQKAVDYTLVWQISAFGAILIGIFLYWTYRLKKEIKKRKATENS
LKRNREWLNCSLQSAKIGAWDWDIPQKTITGNSVFAALIECSNNEISMPIDQFQKEFIHQ
KDLPAVIQHIEECFNSTDEFCRIQFRIISQSGALKYVESRSRIFKYDRYNNPIRMIGFIK
ELTPPLS
>gene0160 150927 149749 Chromosome_ORF0149 150927 149749
MKKLNISIALYSFASAIIITSAFALISYFYIQESTAMLKIQEQYKIEHYANKITKYNRTL
KEFKESIFGTLESFLYRVALIDTNGSILYTTFTNTPTYNPHKLIYMRGNHLFYNHTKTFL
PSGPVRIILEKDLNYSDINNRIFILVISIITFLILCSIFLYLHTTKVHNIINQNLDLFLK
DAMHEIRTPLGVIQINLEFLENTIKSSMALKRAQGGLRNLTSVYESIEYFIKNSKTSYPK
DWVHVAPLLKNRIEFFRILAEIKDLKIMSDITDNLFLHINVVELQRLIDNNLSNAIKYSN
KGTTIKITLFKDASMGRLCFSNWGEQIQDTKKIFRRYYRGDNILGGFGLGLSMVEHICHI
YKINIEVTSTQEGHTRFCYYLPSKILKEGNSQ
>gene0161 151576 150914 Chromosome_ORF0150 151576 150914
MKILLLEDDFSYRVSIKEYLESLDYDVDDFERGQDALDAVFETDYDLLLMDVRVPTISGY
EVVKAVRENDIEVPIILVTSLTDIDDLSTGYEVGCNDYIRKPFALKELKYRITQTVNNFQ
YKTSKSIIKLKYNFIFDLLKHELSRDGEMIKLTPIEQKILNYLIMRQGSFFTTNDIISTL
WDDEFITEADLRMHIKRIRDKTDKNLIINSRGLGYQIEKT
>gene0162 151944 153296 Chromosome_ORF0151 151944 153296
MVRMKKTLADLAKTAQNAIPELPSLEATTKIAITGLSHSGKTVFITSLIDQLLNQKKVSW
LTSKHRPFKVRLAPPKATMKRFDYYTFAREIKQKSAWPNGTDTITSTVLEFEKKSKFSFL
KNSRFKLEIIDYPGEWILDIGLLNLSYEAWSTRVLTWLQESEEPEALRYLDELKTLCDQS
GGPVLEHKLHDSYCTLLHHLKERHYSLLTPGRFLMPADLAGDPLLVFAPIANTKCALHAV
YKKRYDAYLHDIVRDIQLKHFHGFDRQIVLVDMVEALQHGPKCYHDMKTGLDRMLSLYSY
KNRKFFFKFFPSIRNVTFVATKADLVAASQSNNYLALLDEMTENIRAELDISHIKTNTQV
IASVKCTQSITQQYQGKTLSFVRGVSAKDKKLVEIYPGEMPSSYPPPTQWRADHYAYEAF
LPPQKSYKENEPFDHIHMDRVIESLIGDLL
>gene0163 153293 154345 Chromosome_ORF0152 153293 154345
MSIKPFKKIIQPQQPDDFKEPPIKPFKMEPTGALDTHMENVEDATGAYDAKNRSSFEKFF
ASFRTIWGIGIALLFFIVVMIVSDTIQSIQDIMIEGSVAQYLYLVGLLVLLLALILNLFS
TVKQLKTLQRVTDIQAQFERQKKQPTQEIVGLVHHLLRRYEHNPDPKLQQHITQIRTALD
SAVVYHELYHDIDGGLLSILDEHAKKRIHKASLQAALSTAISPIPLFDMLLIFWRSLLLT
KEIALVYGFCPGGLTRLILLKKAVVHIAFAGVAELAADLANQVTGASMLTKFSESIGQGI
ANGVLLSRLGYGIMDACRPIALGEKKSSFARELLKDIAQYFKIYTPHEPI
>gene0164 154465 157425 Chromosome_ORF0153 154465 157425
MEKKFSLFNYFHIASYMVLLALVTVLITFVFYDANTKFKQESIKIEQEQLKSKKKKLKES
VQNFVNYIYLRQKEVYAQTKESAKARTLRAYDIAMNLYQTYKNQRSDAEIQEMIIAVLQS
FKYKNKQEYYFIVQRNGTGLLFPIEPSLKGKNVLETTNQHAKEVSQKILNTMRNKKEGFL
EYKWKQSYHDKHQYDKISYMKVFEPYDWIIGTGVYVKDIEAKIKDEIVNDDNRLRYSKNY
IFIGKWDGTSLTYPTKNKNMYDVVDKSGYYVVRELIKKAKEGGGFISYTMPKLQHERSIK
KLSYVQGIPQWHWYVGSGVYLDDMNHEIEVLRKAIVQRSNEQLVYMLVFVLGVAGIFAWF
YTFITKKIKKDFLVFSDFFDTLSHRNFFINTHALKFSEFRELAHHANKMLESKLKVMEDL
EAYKKIVSNSDDFLALIDQNYIYRAISGGYETLFQKSKEEILGKSIASLLGEEFFYKNIK
KYSDRALSGVSFEREYWYVTNEQRYYFHAKYFPYFNHPDDTLPAAYVVSARDITEKKKYH
DQLIASEKELVFLAHNDALTSLPNRLLLLDRIQQAVAHHHRYGNKFAVCYIDLDNFKKIN
DSYGHSYGDEVLKQFSQKVLKIIRESDTLSRIGGDEFILLLETIKDPVEVLSVMLKIQNI
FLEPFIIKDFTFFLSCSIGISVYPDHGSNSETLIKNADIAMYKAKNSGKNTHAFFKDEMS
IATVAKVNIENDLREAINKQQFQVYYHPQVDLKTQKLVGLEALLRWNHPEKGLLLPRHFI
DICEETRLIISIGEWVMRQSCEDLLSLQHEGLLSKDVRISINVSGVQIEYSDFLPVVQDV
IETTAIDPQILEIEITESFIMQDPKRWINLLEVLREMHVKIVIDDFGTGYSSLSYLLRLP
IDKLKVDMSFVSNIPEDEDACAIVRTILDLASNMKISSLAEGIETKEQEQYLAKHGCEQG
QGYLYAKPMSLEMLKTWIKNRNTTHH
>gene0165 157937 157458 Chromosome_ORF0154 157937 157458
MKTVNTALTIALLSGFLISANAQTNPSNPSSISSDFEHMEQTMGKLFRDLHQKYFGSHAI
TNPVTAAKSSFKNTRDAYVITVNLPGFEQSNIDIKTNKNMLYINARSYQKNVTKNQQNYQ
SSSYTNSYFRSFLLPNNAKMKEMKTQYKQGVLVIKIPKA
>gene0166 158165 159661 Chromosome_ORF0155 158165 159661
MVYSKPTYKPRYENFIGGEWVAPVNGVYFDNLSPVDGEVLTQIPRSSTADVDAAVAAGVK
AFESYKHTSVIERSTLLNKMADAIEANLESIAIAETLDNGKAIRETLNADIPLVVDHFRY
FASVIRGEAGSVADLDENTTSQEIYEPLGVVAQIIPWNFPLLMAAWKIAPAIAAGNCVVL
KPASATPMSILLMMEAVQDIVPKGVINIINGAGGKIGKHLSTHPDIKKVGFTGETTTGQL
IMQYATENIIPSTLELGGKSPNIFFESIMDKDDEFFDKAIEGLVLFAFNSGEVCTCPSRA
LIQESIYEPFMKRVLERVKAITQENPLDTETKMGAQASVNQKEKILDYLRIGKEEGAECL
IGGEEYVNKTFPNGNYIQPTIFKGHNKMRIFQEEIFGPVLCVTTFKDEAEALEIANDTIY
GLGSGLWSRDVHQVHNVSRGIEAGRVWVNCYHLYPSHASFGGYKKSGIGRETHMMMLNAY
RHTKNILTSFDKNKLGFF
>gene0167 159714 160103 Chromosome_ORF0156 159714 160103
MEKVKRLVATPEALEVIEMLKKENGELVFNQSGGCCDGTAPMCYEKGDFHIPSRNVKLGE
IGGCEFFIDKDQFEYFRYSQVIVDVKKENGAFGNSFSLEIDLGYQFITRSRIFTDEENKA
LQDSNLTSS
>gene0168 160541 160107 Chromosome_ORF0157 160541 160107
MAQLFPLVFIGVIISVIVFLYFEKKAIEAKRRHEKNGFKASEMTINENFERYNTQSNVTF
YFSVMFVFTIFMSYFGFFKAGHSLVEVFLYIFLTTFIGSLIIFLLKIKKSILIKVFAAFL
YGAPLIASSAFGFIITYIVYSKLM
>gene0169 160792 162201 Chromosome_ORF0158 160792 162201
MRTRIEHDLIGEKEIPNDVYYGVQTARAMENFHITGVRLSRFPTFIVSLAKVKKAVALAN
FELQLLSEEKAEAICKACDAIIEGKYHDQFVVDMIQGGAGTSTNMNANEVIANIGLEFMG
HKKGEYQYLHPNNDVNLSQSTNDAYPTAINVNLYEKLIEFTESLAVIRDAFFNKASEFKD
VIKMGRTQLQDAVPMTLEQEFRAYGIMIHEDIYRVSETLRLVKEINLGATAIGTGINTHP
DYAKTVEAKLQEVTHRPFVTAEDLVEATQGTGAYIQISGVLKRVATKMSKICNDLRLLSS
GPRTGFGEINLPAMQPGSSIMPGKVNPVIPEVVNQVCFQVIGSDVAVTMAAEAGQLQLNV
FEPLIIYNLSNSINMMKNAFETLAYKCVDGITANKEHCLDLVLNSIGLVTALNPYLGYEN
STLVAKEALKTGGSVYNIVLEKGLLSKEELDEIIKPENMISPKNITTKH
>gene0170 162830 162198 Chromosome_ORF0159 162830 162198
MNIEKLKNTQAYFFELYPKGFEDIGLQPVMKRHNTAKVEAHVRTLFAPDQFANPELICEN
FTKIVSRSSLVSLFEKPKVRDMIKGMGHEQKDMLSIGLYELIHGDKRAGFESMVDVLLIH
RLAKWSIITLIPYYYARNKNFFIKPTTTKNIIKFFELEGLVYKPRPSYDFYVAYTKTLKK
MQALVHKSLSFENAAFTGFLMMAMEEEALP
>gene0171 163024 163755 Chromosome_ORF0160 163024 163755
MRLLLMMAVIIGSLWAQTDENPSMMITKTQTFTATVAPDKLSTKLVFNIIEKDYTKTSQT
LTSLSHILKKHEKICKNSGYMINKAMEWDSKARKNVFIGYRGVLTLECTYDQASQIETVY
NEPAIKSMIARNKNVSVSNFGTQWIVSQETLKKQQDALQEQAIIFSSDFETRLSKLLKRT
CMTKNISLIGVQNQPMPMMKHAVMLSRSAASDRIEAAQPSKQDLTLRYRARYVFTCVPKS
VLK
>gene0172 164551 163748 Chromosome_ORF0161 164551 163748
MPGFEFIIYYIILGSFVGVAAGLMGIGGGGIIVPTLTTLFLMQGMAPAEVVHMALGTSMA
TIVITSFASLRAHHKRGGVIWDVVKMMTPGILIGTFLATFLASVLSSFYLAIFFSIFMAY
VSIQMFLNKKPKPSRKLLNAPGQFFSGSIIGAISALVSIGGGSLSVPYLIWQNVDIKKAI
GTSAAIGFPIAVSGTLGYIINGWDHTNMSHLVFGYVSLPAFFIIAFCSYFTAPIGVKLTH
ILPVQITKRIFALLLITLSIKMLSSFI
>gene0173 164666 167782 Chromosome_ORF0162 164666 167782
MKTIDIFPWDDHFDTGIDVIDQQHRKLVAIINELATQVAYSTKIEDLSKIFDELVAYTLY
HFATEEEIWNTYIPNDLLKQQHHAGHADFVEKVKSFQIEQQDKSLDLLADEALSFLTNWL
AVHILDVDRYMAHVVSGIMKGLNLTEAKHYAKEQMSGSSRVLINIILSIYSTLSTNTIHL
LHELKIHKSYEEKVAYQDKYRKLLLELSASFINIPLEKLEVTIQDALEKMAAFVGVNRAY
IYDYDPKTDLFSNTYRWHVDDKAMDTLNPVLEDILLRFKTSHHCGDYLCLDNLSSIGINR
LIAIPLLQGGVCKGFIGFDSSKKEYKLKQDDIELLTLFGRLLSNVHERRDIEMKLSHERI
MLEAILDNAPLGIWMTDIDGKVKFVNKTYCDITGISEEEFLNAEHYTSLFPKEVSSGCLN
SDKEVLLCDKKAHSSIETLPMKDGKKRLLEITKVKVLDENGHIGIIGLSTDITERHAQQQ
HLEYIAHYDTLTKLPNRVLLSDRLNHALAQADRHQNSLAVVYLDLDGFKYINDQYGHESG
DLFLSAMAQRLQKTLRKMDTIARLGGDEFVVILPDLKNHSDSIPLLERLLQASSKKIIIK
NTELNVSASLGVTFFDAGDKIDADQLLRQADHAMYQAKISGKNRYHIFDLIKDEKIRTNN
EQIEEIKTALSQGEFVLYYQPKVNMRSGEVLGVEALIRWNHPQRGLLAPCHFLPVMEGHP
LSITLGSWVLETAMQQIEIWKKQGIFMNVSVNIDALQFQNHDIVKELEMLLSSHPLAHNA
ISLEIRETNALEDIIHVIEVMQACQKLGISFSLDDFGTGYSSLTYLKRLPVKELKIDQTF
VCDMLEDTDNFVILNGILGLAKAFHKEIIAEGVESIEHGVMLLRMGCDRAQGYIIAHPMP
ADEIAQWRETWKPDIRWEKSHALSPEHIPLIQAAMEHRSWISSIKNYLSVPHQQMPVLNH
AECDFGTWLYNQGIAQYHDNPHVQKIQEIHNRIHDEVHDIIHKFHSHTLKNIPKKLEYID
QCSRELDDALEEFIESLV
>gene0174 168350 167787 Chromosome_ORF0163 168350 167787
MHQQRCSWVKLNEPLYVEYHDKEWGKPLHDDRALFELFCLETQSAGLSWLMILKRREGYR
EAFEGFELENVAQYGEKDVVRILESGQVIKHRAKIESIIDNAKGFLKIKKEYGSLDRYFW
NYVGGRAIINHHHDAKEALTQSKISDAMTKDLKKRGFKFVGSVTLYAFMQACGMVNDHEI
GCWCHLA
>gene0175 168573 168331 Chromosome_ORF0164 168573 168331
MVCQFGFPTLALPRSGERVKESLFFISAGFPGTPSTNFIVSDYTMISTYFQAYHSQRSYV
IMIDYLYFSKRKESDAPTTL
>gene0176 168628 169422 Chromosome_ORF0165 168628 169422
MKHCLTIAGSDSSGGAGIQADLKTFSAHGTFGMSVITAVTAQNTQGVFDVQDISPSTIAK
QIEAIFDDIRVDGLKIGMVSRPETIEVIATTLQKYSLPPLVVDPVMISKSGFDLLQSDAK
KALIELLVPMATIITPNILEAEVMLNHKIKTLEDMMDAAKELHAFGSSYVLIKGGHHIED
ATDVLFDGSHVFCLTKERIDTINTHGTGCTLSSAIAANLAQGMNVRDAVDAAKKYITEAI
KQGFAIGQGVGPVHHFYNFYHNQE
>gene0177 169428 170639 Chromosome_ORF0166 169428 170639
MNQDTMRLSGFQLFALWFGAAISLAEIFTGGFLAPLGFIDGLKAILLGHLIGGIVLILGG
VIGANSKLPAMMSTRISFGKYGSYLFSLFNVLQLIGWTAVMIISGGRAANELGKSLFGFD
NILSWSLLIGILILLWILLGKEGFKKLNVIAVVLLFALTLLLCFVVFRESSVFQSANSGK
MSFGSALELSVIMPLSWLPLIADYTRFSQKKSTGLLGSFFGYFLGSSLMYTIGLAVAIYS
KDGDVTVMMSAMHLGFFALCIVLLSTVTTTFLDAYSAGVTFLNVFPKFSERTVAFVMGLI
GLVIAIVAPIEEYENFLYAIGSVFAPLFAILLSDYFFFKKERIDENLNLHIGALIIWAIG
VYLYYQFITLDLLIGATLPTMLATALLFVITKKGIKTWILEQK
>gene0178 170618 171433 Chromosome_ORF0167 170618 171433
MDIRTEINQALEKIKREKPLIYHITNYVTVNDCANVVLAIGASPVMADEVQEVAEMVSFC
GALVLNIGTSNTRVLESMIVAGRAANAKNIPVILDPVGIGATAFRFKSVEKLMQNVKFSV
IRGNMAEIKTIAGLEAKSAGVDSLEDEKESPKIAQALAKHLGCVVAITGQIDSISDGERT
YLLSNGHSNLSKVTGTGCMSSSLIGSFLGAKNTPLISAIGGIWSMSMAGEMAVTQLDDIH
KMGSFRILLMDEIGQLRGETFDKRGKIEQYK
>gene0179 171510 172706 Chromosome_ORF0168 171510 172706
MNKYAIKLAQTCLGCKKPSCQTGCPVNTPIAEMIRLFLAGDIKKAGQMLFDNNPLSVICS
LVCPHEKHCEGHCVLNKKQTAVSVGSIENYISDLYINDVQNTKPQTNGHKIAIIGSGPAG
IALAFIMATKGYEITMYDSNDKIGGVLRYGIPDFRLNKETLDILITKLQQLGVIIRPNIT
IGKNITVSDFFRDGFKAVFIGTGVWSPKKLDIKGESLGHVHFAIDYLKSPSVYRLGKKVV
VLGAGNVAMDVARTAVRNGAREVYIMYRKGMDDIPASNHEVECAKIDGVKFELYKEPKEI
NEEGVIYASTNNEESGMLEADSVLVAISQNPKDNISKSTKEIEVDGRGLVIADENGNTTM
KGVFASGDVVTGARTVVEAVAFSKRVAGAIEAYIDAQE
>gene0180 172894 176265 Chromosome_ORF0169 172894 176265
MALKVVISHKTHYKYDRYISLSPHVIRLRPAPHSRTPIESYSLKITPKEHFINWQQDPFG
NYLARIVFPEKVKEFGIDVEIIADLITINPFDFFVDKSAEAYPFKYSKELKKELIPYLEI
TENGKLLTKFLKSLDLKKQPINDFLVYLNTEINKYLNYTIRLETGVQTCEVTLDKKLGSC
RDYAWLFVQVLRHLGLAARFVSGYLVQLKADVKSLDGPSGPEEDFTDLHAWTEVYIPGAG
WIGLDSTSGLFAGEGHIPLACTPSFESAHAIEGLSDKCETEFEYSNTVTRIFESPRVTKP
YREDQWKAIYNLGFTVDEELEANDVRLSMGGEPTFVSIDDMEADEWNTKADGPHKRELAD
TLARKLLGSFTRGGLLHYAQGKWYPGEALPRWQTSIIWRKDGKKIWKNPELFADMNKTYS
YTNKDASKFMDMLALSLGISPKNVLKAYEDPYHYIIKEAELPLDVDPLKVNLKDSLERQN
IAKVLSRGLNEEVGYVLPLNFGETKWLSSGWSFRRGALFLIPGDSPIGLRLPMDSLVEKP
KAELPLHFEPDLFADVPGFDNVRHNVRERYEQMIHTKDPKDDMFVRTAINIEVREGKLFI
FLPPLNHTQAFLDLMASIESVAKKLDIKVVLEGYEPAHDLRIDRIKVTPDPGVIEVNIQP
ATSWKDLSDNLLTLYEDARQSRLGTEKFMLDGKHTGTGGGNHVTIGALRPEDSPLLRRPD
LLRSLITFWQHHPGLSYLFSGTFIGPTSQAPRVDEGRLENLYELEIAFSQIPEDGEVPFW
LTDRLFRHMLTDITGNTHRSEFCIDKLYSPDSSSGRLGILELRAFDMPPHQQMALLQMLL
VRTLVSLFWRKPYKHKLVRWGTQLHDKFLLKHYVQEDIRDIVEFLNNEGYPFRLDWFDPF
FEFRFPLYGMATVENFHLELCAAIEPWHVLGEESSSQGTSRYVDSSLERVQVKVNHFIPE
RYVLTCNSIVVPLSPTGVEGEYVAGVKYKAWQPWSALHPTIGVDTPLVFDVVDKWNQRSI
GGMSYHVAHPGGRTYETFPVNSYEAESRRINRFWDFNHTQGEVEYVSSAVVQQSLVDVNG
AKRAVVTTETPHNQEKKRFYFQEVAQSLEYPNTLDLRRKWAKQ
>gene0181 176266 178764 Chromosome_ORF0170 176266 178764
MSIFKEYHQTSSMNEMYDHEHNINEHWRAISEDIERAGMDVLKEKQNDINWYLEDNGVTF
NIHNSTDIANKRTWNMDPIPFVIANQEWEEIKIGLKQRAKLFNLIFKDLYAQQRLIKENI
IPAEVIFTHQGYASEVFDFGFKEDFLLYFYAVDMARGPDGKMWVISDKTQAPSGLGYAIE
NRSTMNTISKDLYPDIFTKKLYPFIESYKNLLHQLSGGDISTAALLTSGPHNETYFEHSY
LSSVLEINLVQGNDLLCKNGSVWLKSLSGLKKINTILRRMDDRYCDPLELKNDSKLGVAG
LTEAMRQNSVNMINPIGSAILENVGLNPFMEKICEYFLGEKLILPQIATWWCGQKKELDF
VLKNLDHLIIKKIDKTDAIKIYFGRKLSSEERAHLSDLLIENPHKYVAQEEISFSCVPYL
TPEKIESRKAVVRAFCLKEEEDYSVMDGGLVRVSASQDPLMVSSQQGGTSKDLWILGDAS
DDIKIPNLLPYSRYVETSIDNISTPKAENLFWLGRYLSRSIATTRLINHLIKKIINFYRD
EVSTPKESQWVLQNALTHMTMTYPGFLDEQNKYNLQRFPMGEIVSVIKEATRTGSLAFTF
SMLANTNLNLKDLLAFESSKLFDKMAKEWYEFINRKGDSTLIIAHELDKFFIYLVAYKEF
VRESIFKEQGLILYDIGYKIEAAMLLISKARSLLCQKFDRIVSHDVLEGMLHSVESFNAY
RAIYRSSLTLEHVVDFLILSPQFPKSLTFITTDLLQDFTLLPKAKTATMEYEKSMLQAQE
LLQNLDVQTLIALHGNDGIYTHLDHALHQLSEFYIQCSDAFSNTYFSHYDEQ
>gene0182 178764 179714 Chromosome_ORF0171 178764 179714
MIYNIYHKTTFDYQGMVSFSHNIARLKPKDTPFQKRHSYAFEVNPAVYESREFIDIFGNT
NTHILVREPHHSLSVTGISTVEVFEKQIEDNIAHLRENSITYDAAIKRLSAFHHEDIDAK
RFLFESALISNSAKDIKNYARESFQNRKDLFEATEAFMGRIFNDFEFVSGFSDVMTPVEK
IFKAKKGVCQDFAQLAIAALRSIGLPAKYISGYIETIPPEGQTKLFGVDASHAWFSVYIP
GAGWADFDPTNNCIPKDQHIILGEGRDYHDIAPLKGIVFSSGSSRLSVVVDVRQKAHHDD
PGEEPHIVMSQHQSQS
>gene0183 180917 179709 Chromosome_ORF0172 180917 179709
MKKTTWIRFCTSKEALLYTISIASIISFSAWTSLLNNFVIEVASFNGKQIGILQSLREIP
GLLAFSVVLVLLFIHQQKLVYLSMILLGAGTALTGYFPKPIGLYTTTVVMSLGFHYLETL
NQSLSLQWLEKKTAPIILGKINAVRSFVGLFVFVAIYTLMKYLHLDYSQVYLIFGSTTML
IGLLSWVFFAHFKETVIQEKKLKLKKEYWLFYVLTFLAGARRQIFVVFAGFLLVQKFGVD
IDNMVMMLFVNSALTIYLAPKIGKLIAHFGERLALRLEYIGLIVIFVSYAWVHDLHIAYG
LYIFDNLLFSMAIALKTYFQKIADPKDIATASAVSFTINHIAAVFLPALLGLLWLHSYSL
VFLIGAGIGVLSLLLSFFIPENPTKGFETVLQKITIDNTQTS
>gene0184 181901 180966 Chromosome_ORF0173 181901 180966
MKKIEIVHIDSLSRAPLHIEGYLFKGSQPSAPSVAIIGAMEGNTIIPLYTASKLVDFMKN
HMAHSQKILGDILIIPSLNHYALNLNERYWPLDHTDINMMFPGYEQGETTQRIAKKVFDV
LQDYTHGIILETRKDLATCIPYVKLFKSGYEDRGASKKFGFRLIYHKELEPTDIVSLQYN
WQLWGTKAYSIVCPNETKIDCLKADSVFEGIISFLSKNKIIDYKILSGYQSTVAKKSDIE
VIKTPKSGIFVPIKNVGSFASKDEMIGTVIDALEGNIIHHIVSPTDGLIACQYKNALIFE
NAVAYRIVKSG
>gene0185 182838 181888 Chromosome_ORF0174 182838 181888
MQIKEIFSSRLPVGEMLSIKKGRFSPSKTVTNPKRISIVSGIHGDELEGQYVIFLLAQWL
RQHQDAIHGIIDLYPAINALGIDSITRGFPIYEVDLNRTFPGGSQEFLPGQLVHALSEDI
QGSDIAVDIHSSNIFLREIPQIRISKEFSKPTLPLAKKLNCDFIWISDAITVLETTLAHT
MNALGTKTLVVEMGVGMRLTKNYGHQLLQGILNLMKSEGIIDTEEVFDIREAFSSEVGEV
FYINSPKSGLFVPELDHCDIIKKDDKIGAIVNPIDGHTLESIYAPSDGILFTLREYPVVY
EGSLLARIFGGYHEKD
>gene0186 183511 182840 Chromosome_ORF0175 183511 182840
MDQLLTANVASNLYWLGRHLDRTEATLYNVIKTYDLIIDVDKDAGAKLYEKFGINLKYKN
AMGFLHNAILGNHNNNLRTITANARENAIIARNYINTEMFGEVIALNALFRDATTNALTI
DYQFIDHAQSLINEILGELSKRKAKQGSDFFIRLGKLVEEIDFCFRLDKDEALTNNIINE
AYMVMHTLAPDLPQNMILFQKKRKNQQEIFDDIYKKIATIIVE
>gene0187 184877 183513 Chromosome_ORF0176 184877 183513
MLEKETKLHKKFWNIFAKQDRNKIEQFQQYMDKFAINFNLYKDGNFIERSLPFDVVPRII
SKSEFATIEKGLQQRVMALNLFLEDLYQEAKIVKEGVIPEAFVHQAKGYLKDFRGFSPSK
KIRTHINGIDLVKDTKNDAWVILEDNLRVPSGSSYPLSIRNTYRKIYPDFFEQLKIEPIK
QYPSYITESMDYVNCGGINVVLTPGRYNSAYYEHSYLAKKMNAQLARSHELVVKNKKLYF
KNYNGKLIRVGSVYRRLDDDFLDPLCFNPESLIGVPGIIDVYLAGNVAILNAIGNGVADD
KGIYYFVPKMIEYYLGETPILKNAPTYLPYFEKDCQYIFDNIAKLVIKDVAEAGGYGVLF
GHNMTQVQLDDLKKIIELHPRRFIAQELIEFYDEQCYLDQKLSARKADFRAYVVMGEDIK
VWQCGLTRYALEEGNYLVNSSQGGGFKDTWVMEL
>gene0188 186921 185020 Chromosome_ORF0177 186921 185020
MKLGFKNKIYVSVGVILVLSLLSSNILSYQASKSLMEQKVGTILKDLATSNASAIGDAIS
FKHQVLLNISKSLTNPENRSDSYLLKRFRSFQKVMQASDVYMGFQEDGRFVSSSLNPLKN
NEDPRKQAWYQKATTSHHDEISDVYINDTTGKKSYAFLVKMGSDSSKFVGVLAAVNNFSD
IENIVKNIKVKGGYAFMLNNHGTLLAYPKQFHSPQQHAMLKKSLSQIKQNILKSKQGLLE
YHDHDSSKIIAFDTIKGTGWKLVISTTTKEAYQEIGNQFIKNIIMTLCFTLIGLILMLLI
LKKLFVPITKLKDMVMELATKDADLTSRIVTTGEDVISETGTGINLFVEKMQHLLQESKK
SSQENLIIAEKLSTTSLDVGKRVKEESISIGHISENGNTIHTNLTNSLDDAKKASEYLET
SNKVLLEIKGGIQDLYEKLNTTSIKDVELAQKLQQTSQNTQEIKAVLNVINDIADQTNLL
ALNAAIEAARAGEHGRGFAVVADEVRKLAEKTQRSLVEINSTINVVVQSVQEASEEMNRS
SEEILKISKSGEDLNKNVETTVTSMHKTTKITQNTINEYINTASKIEEIVKDLAYINNLS
NTNSKSVEELAKASEHLNTLTKKLNNELTKYKT
>gene0189 187268 187053 Chromosome_ORF0178 187268 187053
MGPISMKLEAEKKYLFCTCGKSKDTVLCDGAHRDTRFKPLHFSVKESKNYHLCTCKKSNN
LPFCDGTHASV
>gene0190 187767 187315 Chromosome_ORF0179 187767 187315
MKIKSTKSYGTRADKLMKTWIQLFRSYHKIRAKETGYIHTFDLTMNQFQVLEVLYHRGDL
TIGSITKLTMSTPGNTTVVVRNLKRDGYITTHTNEKDQRASILSIAPKGKDVIERLFPQH
VKNFESYFEAFDDDDVETLFTLLRKLQKAQ
>gene0191 188495 187833 Chromosome_ORF0180 188495 187833
MDFKKITEKIRMYLQQKRNTKIYDSDIAQALGISKEHYSRSKKNNNVPLKSIIEFCAKEN
IVINYILFDQSPDSLMQTTNKLITIKYFKHVNTSAGGGALNDQEDFEYLTLDETLTATLA
NKSNLKHIEALNAIGDSMEPLINDHAILFIDRNNTTVHKDKKEIYVLHTPGGLLVKRLDI
TVSGKLKLISENPAYEAEMIDFEAVRIIGKVVGLVQNFKK
>gene0192 188586 189872 Chromosome_ORF0181 188586 189872
MKIHMDLDCFFASCERTKNPMLMGKPIAVGGRSDVRIFEKGYTQRKLYNQNSGAFVPNVF
YSNKQQWRAKTEEYFFEKTDHKTKIRGIITTASYEARAYKIKTGMTINEALQLCPKLIVL
PPNHLLYHELSHQLAQFLATKIPLLEQYSIDEFFGDLSGWVKDEDMVSYCEHLKDEILKR
FGLPISFGIAQSKWAAKLATTHAKPFGVCQIKPEEWDAFIREMKIEQFPGISKGYKKRLN
ARGIETLGDIKEAKALFYSWKKPGIQLYKRVQGIDEEQIHPQHPRKSIGISRTFDPIKKR
DEVLRRAVILARNLTYTTLHLGLNPTTYYMKIRYEVGLKEECRISVERLFHERFFKALVI
EMFSKIDKHHTQAIKYIGLSVSNFMEYKNRPYDLLHFDKDTKHNKLSHSIQTLRDKYGID
VVKTANEI
>gene0193 191293 189905 Chromosome_ORF0182 191293 189905
MPKIKPRVPMKEQPALQRIKNFDSVPYGYTEDQAVEEAARCIQCKKPACESACPVNIGIK
EMNLLISQRKFKEAYLLVKEDNAFPACSGRVCPQEKQCEGDCILKKFDQPVSIGKLEAFI
ADWGAAHQVEVQECISDNEDKHIAIVGSGPAGLACAAECRKYGYAVTIYETLHKAGGVLQ
YGIPEFRLPKDIVDDEVAKLEAKGVKIVLNNTVGQNIYYYELVSQNDAVFLAMGAGAPKF
MGIQGENPLDGVYSSNEFLIRANLMKAYKFPEWDTPIDVGKIVAVLGAGNVAMDAARTAI
RLGAEEVHIIYRRTKEYAPARAEELHHALEEGIIFHELVNPVRFHGNDEGFIDYMELARM
ELVEQADGSLRPMPIPGSNFYMGVDTIIEALGTVPNRLFLDRAPEIKRDKNGVIIVDENY
MTSVEGTFAGGDAASGAATVIKALGEGKNAAKAIHTYLSGAS
>gene0194 192132 191281 Chromosome_ORF0183 192132 191281
MAFKITKMIDLDSIDFLVDVEAPEIAERFHPGQFVMLMTRKEGERIPMSVMKAEDGKLSM
FIRKLGKTSKELRDGIEAFENVIGPLGHGVEEKVYGNILVLSDAVCGHAENYAICDALGK
IEGNTITSVQTFPSKAEIYPDEYLAKNVADRHFITTEDGSFGDAGSYVTTLKRLLKNDVP
IDFVFGGGKLPTMKAVSTILAINNIDNLFTTRQMMVDGSGMCGACRLYIDGEMKLACVDG
PMFDSRKVNWTRAMKRYGMFKKEEKIANEYYEAHKGGCGQCQK
>gene0195 192928 192332 Chromosome_ORF0184 192928 192332
MKKIGLMLFVLMTIMAYAKGDKMEHSQTVILGGGCFWCLEAVFEDVKGVTSVESGYAGGV
GENPTYEQVSTGKTGYAEVVKVTFDEHIVTLEKLLNIFFAIHDPTSLNQQGNDIGTQYRS
VIFYTDDAQKEIAQKVMQEEAPKFNKPIVTELAPAPVFYKAEAYHQDYFKKNPYQGYCVY
VVKPKVEKFLQKFPTLKK
>gene0196 192993 194120 Chromosome_ORF0185 192993 194120
MSSFDIIQKDSKRCNIKISGDFDKVNLKKLYPKIKKIKQGTFAIVTIDCQDLQALDFAGA
IVLADLGAYFSDIKVPFVLTGMNPDFEGLLLFARRNLRQKSKITIKKENIFASSVYKIGK
LVIDMFESLLLFSSFLGQSTIEFLRILPKPWRFRYKATAVHIERSGAQALPIVALTSFLV
GLVIAYQGAEQLARFGANIFIVELVSISMFRELAPLIAAIVIAGRSASAYTAEIGTMKIT
QEIDAMKTMGLDPVLFLVLPRMFALLIAMPLIVFFADIIGTFGGMIVAKYQLGISYHEFI
IRMRNVVEVKHILIGLFKAPFFGLLIALIGCFRGFQVSGSTESIGKYTTISVVNAIFWVI
ACNALISVVLTKVGI
>gene0197 194117 194851 Chromosome_ORF0186 194117 194851
MKPIIISAHDIVTQFGKKVVHDKVSVDIYEGEIYGILGGSGSGKSTLLREIVMLQPFKSG
TIDILGYRIGALTYSQMEALRKNWAVLFQFGALYSSLNVLENVSIPLIEHTNLPMEVIEQ
IALSKLKMTGLDPEATYLFPSELSGGMKKRVALARALVMDPKVLFLDEPTSGLDPVGAEN
FDILIREIASLLKLTVVIVTHDLHTIEHVLDRFCILQNKKIAFEGNYKEAIQSENYAIRE
FLKN
>gene0198 194876 195886 Chromosome_ORF0187 194876 195886
MEKRLSYTIVGTFVIAITLALFSFLYWITKYGDNAIEHHYYKTYFTESVSGLSLDSPVKL
RGVEIGRVKSISISEKNSEEVKVLLEINKGTPIKKDTFALLDSQGITGLKHVELEGGSKD
SPLLMGDDKTKIPTIPSKKSVIAMLYDSGESMIEKLNVISEKANKILSEQNVQYLSNIIQ
NLSRTTTFIDENKHRLTEMFDQISLLKASVETNFNAIEKDFKSFKDSSSDLIEHTKKFED
KLTPTFDKLGRASDQLGDASDMAKLFFRSVQKELDSGAFNLSDIVERNLQILNDAAFSIK
DTSLKLDDVIEEFKQSPSDIFYKVGTKIPGPGERHE
>gene0199 195879 196463 Chromosome_ORF0188 195879 196463
MNKILTAIFIVIFISGCSIKEVSPPVVTYHLEDNHQAQQQIIGDKILKIARFKSPNFLQS
RKIWYQEPSGRIGAYLYSTWNENFTSMVAQSLTDNIFKSGLFKSVYSEYSKMLPDLLLEA
NIVNAVQNMKKVSFEIRVYVVERKSAALVATKAFIYQETCDSIDAKGAVDAYQKILNKFN
KDVILWLKRSVKIN
>gene0200 196433 196930 Chromosome_ORF0189 196433 196930
MAKEISENKLNQLLELNKKLVSQEENPKRLKLLSDAIKSMLNVDRCTVFMHDDTNGSFWS
VCLDGLSFLEVPDDTGIVGEVFKTKNTIMINNAKNSKLFNDVIDTSIGYDTRNILTMPIF
GYDKKTIGVIQLLNKTDGSEGFSEEDEKVLNYVMSHISAYLEAML
>gene0201 196994 197221 Chromosome_ORF0190 196994 197221
MKKVFCCLFIFSIALLAKVDYSVVSTEELMAMVGYVPAENKSAFLREVNARIRTMSDQEK
HVYQHNIKKLKKVKK
>gene0202 197218 197892 Chromosome_ORF0191 197218 197892
MNTAKLFLLEDDVNLNDTIVEFLEESGFEVDTAYDGDEAESMIYEKNYDLYLLDVNVPGI
NGFELLKKIRTNRDMVPAIFMTSLNTMDDVENGYASGCDDYIRKPFELKELRLRIQTLLA
REFFHARDSKIQIDQSITYDTLTHELSVSGKVMQLQKKEALLLKLFLQKKNEIITHDVIY
ATLWDYNEVSSDDALRTYIKNLRKIIGKEKIVSVKKLGYKFTTE
>gene0203 197849 199039 Chromosome_ORF0192 197849 199039
MSVLKSWDINLRQSEKKTLVSFFILYAFFTIVLLLFFAIYYYNTQKDLMLQSKRLGLSTL
ASEQIERLKEVHVNFDKTKRYPRDTRFKSAIYDSTYHKIFSLLDHDADVDLNQDIYMRGN
KIFFIKEPEYYYLGAKYVVIEVKDSGIWKQTVYKNLVIYGGVFLFMMLAMGYFLMHLILK
PMKEAISLLDRFIKDTTHELNTPVGTILSNIELSENTHLDEKLKKRLARIKIAARTISNL
HQDLIFLTLENKIISKNESIDMKALILERLEYVSLFLKSKKIQTKTRLQEQVFLEADRNK
IVKLIDNLISNAIKYNKINGSLEVILSAHHLSIKNSGRGIAKEKLSQIFNRYERADKSVG
GFGIGLSIVSKIAEEYHLKITIDSKVNEYTEVQLSW
>gene0204 199033 199362 Chromosome_ORF0193 199033 199362
MVKIVVLILSLFIHLHASVYQDNCVQCHQKLPVKIDKFFYRYLLKYSSAIETKYAMKLYL
LNPTKETSILNKALLNRFGVKQKTTLSEQQLDEAIDEYWDIYKVFGKLK
>gene0205 199376 199909 Chromosome_ORF0194 199376 199909
MKTLILHGWGGSDMPHWQSWLAGELAKDYGTVCFPLLKDKDAPIKEVWMQQVKALLDDFK
PDTVVCHSLANTLWFHLCQAYDLPEVHKLFLVAPPSLKVTIQEVATFFPVEVPRNLHASD
VVLITSTTDPYMSQDEANDLAHQLGVTHKILDQAGHINADSGFGVWDDILDMIKRDD
>gene0206 199906 200910 Chromosome_ORF0195 199906 200910
MNYIGSKSRLSSWIKEEITDVFNADLSDKIFCDIFAGTGIIGRTFKGHVKKIISNDFEYY
SFVLNKNYISNRHALEDKEYYLEYLNTVPLVRDGFIYQHYCLGGGSGRQYFSDTNGMKID
AIRQQINRWFSHHEISEEMYYFLLASLIESADKVANTASIYGAYLKHLKKSAQQELRLQP
AHFEYDVGQHEVYHEDANVLIKKISGDILYLDPPYNERQYSANYHILNTIALYDHFIPRG
KTGLRGDFNKSNYCRRNRVHRSFEALIKNAQFPYIFLSYNNEGLMHKEDVSAIMSRYGTY
DLVTTEYKRFKADQTLSRNHKASVTKEYLHILKK
>gene0207 200968 201270 Chromosome_ORF0196 200968 201270
MKKLLLAVLAVFAINVMAAEDGATLYKKCSACHGMHGEKKALGKSVVINTWDAQKLEDAL
KGYKDGTFGGVMKGIMKGQVAHMTDAQIKAVSEYITTLKK
>gene0208 201898 201251 Chromosome_ORF0197 201898 201251
MRCKICHHDTTLINDVKQNKKYHQCHACQTIWMDQECFLDDSKEKQQYNQHHNNFESTGY
VKMFENFLDYFWSDLPKDATQALDFGSGPGPVLAEILKRRGLQADGYDKFFQPEKVYEDK
QYDLITCTEVLEHVADPKALLMLFKKHLKNRGIIAIMTLFHTNDSREFLDWWYHRDPTHI
TFYTPHSFEVLADMCGLNIIKHDDKRVIILTSSTS
>gene0209 201980 202420 Chromosome_ORF0198 201980 202420
MNKIVTALFLLLLLLSAIYVSQGKFSGKEIRLGMSGPFSGSKKNLGQEMLMGAQAYFKGI
NTQGGVFGRYIKIITRDDRYEPNLAIENAKKFINDDKIFAFFGLIGTPTAKVILPIALEH
NIPVIGTFSGANFLRKPAHSQCPCWI
>gene0210 202467 203120 Chromosome_ORF0199 202467 203120
MTRIAVLYQNDSYGRSGLRGIRKALDKRNLKIIGEGSYKRNTLSVGNALYEISLTRPEAI
ILVGTTNPVAEFIKRARKDDKIIKNIHFGVLSFVSPKLLVKTLHYKTKNIYFSQVVPTPW
TSQKETVKAYRKAMKKYFPGHDLGYVSLEGYFAAKMITEVFKSVGETFTKADFIQGMEKL
SREIDNNRHPDKVSKKCPCLRLVTISRYINGTFELVP
>gene0211 203117 204745 Chromosome_ORF0200 203117 204745
MKIKTTKDLIAKINDMTIETKTSLLFLVMVTGMLFIGSFSHISLNRIMENYNIIYTKRML
PIASLEKLKDIYSVNVLDTLRDMERHLIVYKQGEDVISLAQELIRRDWRDYKSGLSDEKI
DFFDRFINLFYNYKTPNATTPLDIDEESLIEKVDKKIDYIDNILTHIFALLKSHHEVQAY
KILKTQLYPTVYSVNIDLTQLINLNLEASIQDKDKTHQVYKATFEWIVAGTIGTIIVAAL
IAIVILQNIRMLHDSLAQRVDQKTKELQALNHDLELKIDQGIEVCRQKDEIMIRQSRHAA
MGEMIGNIAHQWRQPLNALSLVIQSFQTKQMLGQELSEEFVDKQVKEGLMLAGSMSKTID
DFRNFFNPNKHKSRFSIAQSIKKSIEIMGGYYKRHHINIILSVRDDFEIMGFPNEFSQVI
VNLLSNSKDVLCEKEIENRLIEVLIYTEEEYGYVRVIDNGGGIKPEVIDRIFEPYFTTKH
KSSGSGIGLYMSQQIIEKQMQGSIIAENISHTFTNFKAYEKCANIKICLPLKGGKGYGFK
QS
>gene0212 204726 205388 Chromosome_ORF0201 204726 205388
MDLNSLRDCVILYVEDDIAVQNQTKMILSDFVKEVLVASSGAEGLAVLREKKVDLIITDI
TMPELNGIEMLKTLRYEDKNMTPVIITTAFTETDYLLDAVKLRVEGFIMKPINIKELVTS
MYNIVLPIMQKKELEDCSSIVESLSVLVGGKKIEILKYIMNNLDDDHIFNGSYQDIMDNI
GVSKPTVVGMFKQLIKAGILEKLKNKMYKFTNKRLISKIN
>gene0213 205494 205832 Chromosome_ORF0202 205494 205832
MKKIEAIIKPFKLDDVKEALNAIDVTGMTIQEIRGYGRQQGHSELYRGAEYVVDFVPKIK
IEVIIRNDDEDRVIHAIIEAAKTGKIGDGKIFVSNVEKVIRIRTSEEDENAI
>gene0214 206393 205878 Chromosome_ORF0203 206393 205878
MAKRGISILKGIEADAVVTLLNKAYADEWLAYYQYFIEAKVVKGIMKDAAIAELDQHAAD
ELRHATMVCDRIMQLGGTPLLHPQDWLTHTNCGYDAPTDANVLPVLEQAIKGEQCAISIY
SKLADTTRERDIVTYDMVSQILADEVEHEEDLQALYDDIHEFIAEVKKNVQ
>gene0215 207095 206448 Chromosome_ORF0204 207095 206448
MKQYETYKCNVCGNEVEVQNVGGGTLTCCDQAMECTTKDLTAVNLMKAFAGESQARNKYE
FFGELAREAGWHVIAEHFMEAAQNEKYHAKAEYEAYNKLVYGIEMHETLKNLDIAIAGEN
YEHTEMYPNFAAIAAEEGHKEISRLLKAIAKVEVEHEREYAELKKVLEEEGFFDSDEDEF
WVCEVCGHVHRGKKPPKVCPLCKVPQEYFKRQHLV
>gene0216 208533 207175 Chromosome_ORF0205 208533 207175
MKIAIIDDQDEIRYSVSKILKRAKYETVLFHGLESDIIARIKDEQIQLLIVDIMLSDDFS
GIDLIKNLRQHNITLPAILMTAYTTPTNMIEASKIGIKDILQKPFTVDELKNIVKKYEEK
DDAFIQVLDQINEEFVGSFETMKDIYSKIGVAANNDLPIMILGDTGTGKELIANLIHKNS
RNSKSEILAINCASIPKELFESQLFGHEKGAFTDARTAHIGFAESVGDGTLFLDEIGEIS
TESQSKLLRFLENKTFRRVGGTHDIKFHGRIISATNININDNIEKDLFRQDLYYRLSMIK
IEIPALNQRKKDIPALVDFFIKQANTELNLNIKGISNDALELLKKRTYKGNIRELKNTVY
NSALNAHEDVIQKEHIQFEIEKTKDCSAQEIIAQMIEIRGIENAKEIHNSLEKEFYDILL
QKCDNITHLAKYLDISRSTLRNILRKHHIISE
>gene0217 210200 208530 Chromosome_ORF0206 210200 208530
MTKLLHWLHSQSIYTKLAFLIFMIIFIFSSLIVVLAIDTSKKQTNEIINEMIDSNIQSNK
DFLTSAILANDRWALFKFLKSFSQNSAIKDAGIIDKHSIVLAHTDTARHKMGTRLDDPEE
HKILPFKKDGVLLGYFVLDIEKSSIKNMLERSFSTNFLIMTFAAVFSFLFAIYFMKNLLD
RLNILRDNTKAISLKKWDDIREIQSVENDEITDLVKTTTLLLKEIKESVKKEEELKNFYQ
RTLASVDVFIVICDEDLNIMYQNEHPISTLLLEENQFKSEYITNLIQCYQNHSCTFCKQK
ITNDLGEDLSLYYQIQLVNEYLVISFSDITQLSKLEENEKILHSLKTLGEISSLFAHEIK
NLLQPLKLLLQEDEEIDKEDLHIIHNTLNRMDAQVIDFLSLGKPIDQRDIVALPIQKSLD
ELLAILQPKLQEHHIHIKQYVQDGLHVKISKNSFEMIVLNLINNAIDAIKQKGNIEISWV
KKPNQMSELKITDSGCGIPKTLRKKIFKPFFTTKSHGSGLGLFTVYKIVYLSGGQIHIAD
DDTTTFIIKLPQGELS
>gene0218 211063 210197 Chromosome_ORF0207 211063 210197
MKNDKKFSTGGKIFTTFLLLFTLFLPLDAKNITFSFTGTTLKEDLKTYLQWKTYLEQNSK
FKIDIKFARTYAEVVSNIKDAKSDIAYVCSSTYTLLKDKDNADLLAIPIINGQDKYYSEI
IALKGTKYKSIMDFKGKIFAFTDPDSTSGSIAPTYTIFMHGDTITNFFSNLIYTYDHGES
IKAVLDGFVDGASIDSLVLTQYAKKHPKDMQNLRVVQKLGPYTISPIVARNNLNKREFQE
LQNLFLNMHHTKIGKEILNHLNIDRFEKPTNQTYSNIYKMLNALKEKK
>gene0219 211206 212162 Chromosome_ORF0208 211206 212162
MSKDELRKVGETLTLETDASRREFLDKFSKGIFGGLIAGGIVNALAPTQAKARMDGSNIN
FSTPFESFDLPEYQPGEDSILRMMRDLQRALKKPIELRRWNMVIDLRKCVGCDACSVSCA
AENKLPPGVIYRPVIQQEIGTYPNVGHVTLPRPCMHCDEPPCVPVCPAEATWKRADGIVI
VDYDQCIGCRYCLTACPYDARTFDFGLEYIDDAADAPKVFLGKDKAGKYETLASYEYAKE
WKREGEESPIGNARKCHFCIPRIEKGLLPECVVTCIGRATYFGDANDPDSLVSELVALPN
AFRLKEEIGTHPSVYYIK
>gene0220 212172 213341 Chromosome_ORF0209 212172 213341
MTREKMGNILVWILIIGFGAWGMPGIIDRFTNGHINTAYGSYIPWGLWISSYIWLIGLSA
GALMISVMTYVFDIQAVKKVGKMAFLVAIATLVGAMISVGLDLGHPLRAFNLILDPNLHS
MMGWMAILYTAYFITLCVELYLAIKKEQAQGAKQKSIKKILIVLGIWSIPLAFAFHGGVG
GVFANVIAKPFWHGPMLPVVFLAGAFLSGGALFATVAYIWRPNQSQEEFSKMMIFLGKTT
LALLILDEILEISEVYIGTFYAAFGEGHIWQEILFGPYWFTFWVVHILIGVLIPLFLLTV
KSKSPGAIALAGLLIAGSFLAVRLNIVIPGMIDPGFQGIAEAWVHSKLTFSYLPSTMEWQ
VLFFIVAVVMAVFMIGKKLLPIYQVAGEE
>gene0221 213341 216523 Chromosome_ORF0210 213341 216523
MKNEIIENKPMDRRSFLKTSALLGGSAACLGAVEKINSQGTGRGKIDYPLNDAENVIYSV
CLQCHTACPIKVKIEDGVAVKIDGNPYSIQNLNSPIPTSTDIQVGAKIDAGLCPKGQAGI
QTIYDPYRVVKVLKRDGKRGENKWKVIPFDQAITEVVEGGKLFSHVPGEENRVVEGLRQV
RALQDASIAKAMAADAMNVGKGKMALADFKAKYKAHLHTLIDPDQPDLGPKNNQFVMLAG
RMEHGRKELAKRWQKGSFGSINFMEHTTVCEQSHHIAYKQVTSQYLGKGKWKPAAEHLKP
DFRNARFVIFFGTGFVEANFGPPIMANLVTNSVTHEGCKVAVVDPRFSKSAAKAWQWVPV
RPGGDAALIYAMIRWMFENDKINKEFLANANKAAAKNANEESWTSATHLVAFDKEGPGKK
LRASDIGIGTSDEFVTTKDGKPVAVNTNDKLNPIVGDLFFSGELGGIKVKSELMMVKEYA
MSKSMEEWAKEAGLSVKEIVKLTREYTKYGRQAGAEMYRGPVQHTNGYYNGMAVIYLNML
IGNIDYNGGLIKGGGHYHEDGSKGGPFNLKVDAYPGKTKAFGHKITREGSYYEHSSYFQK
YGYPAKRPWFPHTGNVYQEAIPSMDDAYPYSVKILMTIMGTPLLSNPAAQMSMQTILDLK
KTPLYIANDVAIGESSMFADYIFPDEAIWERWGSPHVPPSAVTKMSKFRQPTIEPLTDVV
SVFGEKQHIGYESMLLAMAEKLGLPGFGDDGFGKGIPFKRTEDWYLKLAANIAAGDHKGD
DLPEADDREIAIFKKARRHMSSATFDFARWEKACIDANGKNWFKKTIYLLNRGARGEDFT
KYTKNVANSDKILHKFGKMFNFYCENVANTRHCYTGKKFGGISQFNKAVDYTGKEVVGSS
AYPLRSITYKPITGGQARTQSVDYWLQAIMPENTIDINAQTASDMGLRDGDMAKIVSADN
PSGNWDLGPSGKKPMIGKIRAIEGLKPGVISVSWSFGHWAYGARDIMVDGTVIKGEKARE
SGLCSNAALTVDSGLKNSTLEDMIGGSAVFYDSFVGLEKV
>gene0222 216615 216872 Chromosome_ORF0211 216615 216872
MAIMIGSVAPAHERDVFEDIMKPSIVRYYKNQKVIFLFFQKMENGNYYAIIKTKHLQECL
TLDKTGKILSVMEDLNALDEVEEGC
>gene0223 217569 216880 Chromosome_ORF0212 217569 216880
MGIKQAIKVENLNKHFGEGDTFVDVIKEASFEINKGELVALIAPSGAGKTTLLMMIGCLE
EPNSGKIWLGDELVYHDKWLTKETRKIRREKLGFIFQAHYLVPFLNIIDNITLVPQANGV
EEKITKEKARELLKYFDIAEKEKAMPSQLSGGQNQRVAIARALANNPQIILADEPTAALD
MQRSVDVVKMLKQIATQQDVAIIMVTHDDRMLEYCDRIMKIEDKACVFE
>gene0224 218716 217571 Chromosome_ORF0213 218716 217571
MINLAKEDIKHTFGKFIVTAMGVGMLLGIVLIMIGVYRGMIVDAEVLLDDINADLWIVQQ
DTLGPFAESSRVHEDLKYTIAALQGIDKSEAITFQNIQLPQHGQKIRVTAVGFDPYGRIN
PIKESKLIAGRGLKRDHYEIVVTDKTGFKLGDEIPLGRNWYKVVGITTGTVSSSGDLLVY
LSLKDAQELQFLYSNKEIQNDRARGIINKDSHMVNAIIATIKPGYGVDEIAQSIRTWQHK
SVYTRDQQQTILTKNLIEKSSKQIGMFTAILIIVSTIIIALILYTMTLEKMKEISIMKLI
GLPNSMILKMIIQEALILGILAFIFGNIFSHLIYAKFPKRVVLEIPDAWMLFFIVIVASI
LASFVGIKKVMNADPAAAIGG
>gene0225 219855 218713 Chromosome_ORF0214 219855 218713
MKTWVKYLIAIILIALFGILFYTKVYIPKDTFTIVSPQKGTLHVSIHGIGNVSAKEIYPI
TAQSGGKITAILTDEGQWVKKGDVLIVMDGEELQAQLESAQASLQKATFDIQASNSELKN
TQAQKTLIQKTYDRYQTLNQQGYVTKAEYDKAQSDLQSIQAAITAARAKIKASKAEALRA
QKNVEALQIKIKNLKVYAPVDGLVLSKGAQEAQDVLPTTAILTIVDPKTLWVETNIDERI
SAQIKPNQKASIALRSHPNHPYSGKVVRIETQSDAVTLERKIDVAFDTIPEPFYINAQAL
VTIHVKSYENVFKIPLNLLVNYKGTLGIWTVKDGHASFQRIHKIAQNENEIALSNIDEQT
RIIVPEANKKPLQEGMKIRE
>gene0226 221108 219852 Chromosome_ORF0215 221108 219852
MKTMTIFIAFLVMLSPLNAQSLTLHECITKALSTHPDIKKFILQVEQSRYAKDAIKADNR
PQISLNAEYDPTHTFTMTQNGAFDTTQASGWQGGVNINQKIWDFSKTSFAIKAAQKSENI
AALSLKDARALLVYYVKLQYEQIRVQKEAILVREQDMKSKKELYEQAKALLKQGIKTKAD
TTRFLSAFYNAKDNLSIAHANLEKARIALATLIGEPIKKDVTLDAMIYKNTKEIMHLNNA
SMLEHNPQLQEIKETIDKNKYLYQEAKASRYGSIDASLSYSHQDILYRYNNSIVGISFKI
PLYSGGRTAAVIQQAKISQEISKRAYQSKKLALQQELAQLLTDFKRYNTTIASKKVQLEA
SIQTKQLIEARYKEGLSTYIEVLDAISLYLNAKLGLIEAHYEQHNIINRIEYLQGKTL
>gene0227 222221 221160 Chromosome_ORF0216 222221 221160
MAHHEKSAFLKFFLIYFLSVAILILMAGSFYFIEMKNQFLKAEEFSIIDYARHIKIMDNS
DSFDHTFHHTYVDKKGEYIDIRNFTITQNAFIKYVPMDQYGNYLKITKTKAHFLSHLKEL
KVEIITIQIILLLLFALLSFRLAKNALKPLEKSITTLDKFAKDLIHDLNTPVTSIKLNMK
LLEKQLDAKENKAIQRLNKSVQTISELHENLTILLEEETFQMQKTNLFPIVQEIVQIQEP
LYPHLNFKIEFSSFEAKVNPKAMKQILQNIIANACKYNKKHGYIKIYVSHNALYIQDGGS
GIKEPEKIFDRSYSGKQSSGIGLDIVKRLAYAMKIQIQVQSNHEGSIFILTMR
>gene0228 222861 222208 Chromosome_ORF0217 222861 222208
MSKILLLEDDDVLSETLIELLESENFEVVHVNDGEKALDATFVKHFDLLLLDVNVPFLNG
FELLSELRHSGDMTPAIFITALSDVASLSQGFDVGADDYIKKPFDFNELLIRIKALIKKR
YHTYANEIKIDRFRFVIEKDELYKDADFIPLPPYELHITRLLFQNLNKTLLKEYLLEALS
SGKEMSEGALRVHINKLRNIGLPITTIKGIGYRLGTS
>gene0229 222992 223615 Chromosome_ORF0218 222992 223615
MAKKTRNTTVSKKLILENAIKLFSTKGYGSSSMEELATMCGLNKAMIFYYFKNKQGLYDA
VIEMVIDEIYQTVHHDEEKVQDPMAELEYFIKTYASFACVHPYLPALLLRELSASGAAIS
EKLFFKMRKLFVHFSDILRRGEEEGIFKDAIPMVLYFMVLGTINLIITTKPLRIKAQEIE
GIDTCAQCDINDMSEYLVKKIKKMLKE
>gene0230 223618 224898 Chromosome_ORF0219 223618 224898
MKRFFLLLFVVAVIDLQAVTMSDLFHAIKQQPSSQLDSIRTKMAQIGKDQVRANYFPVVN
GFAAYTHYNSPTNMKPLDPLNAAKLMGDNKSIPFAKTIQKFGVHLSVPLFVKELSDLSHK
AAYLLKSAKLRKKLNFYQNEALVLGANANLQYLQNLTQALEATKRSLMSTKKTLEVSVNS
GRTPAIALDKLDEKLNQLDIALNNVAIKSLQIRGSIENLTGITLKDAVPMESIATVQKHE
LYALKPLQEAIHASQSDLKAAQAKRYYPKVTLSGLWSENYAPHDVFKNDSVHTGYGYYEL
GVSLPLYNKNGDVAVEMKQVAILKEKMQLAKTKNALQIEAKELENNLVLLKRSQKLNRLN
IQKRKALLQYAKVAYQEGRMIEEDYLNYEDKLLSAKASYFETISQEWQSRAKLAVLYGND
LKGIVR
>gene0231 224895 225980 Chromosome_ORF0220 224895 225980
MKKLLRYGIILVVIAIIVVLGMRVIKAKRADEAKLPLAVNYDMLIKTISPTPKEVTLSLP
YLALTKSNDDVKISSRISGRIQSIVKSGSIVKKGDTILKIDDQELKTQRKSINLNIDTLK
SQYHAKKVALKNLEESHQRTQKLLAVKGASKEAFDKEVSNIVATKSALDALKFKIQELQS
SRASIDNMLSYATIKSPIDGIVTKLANIGDVAFMGKPLISISAKSSSYLLVRLPSDIKPK
AIIYNKKSYPLSALNTTDNGLLEYLANIDAHVVSNQSVNIDVVIFHDKGILLPHDAILNR
NGHSAVLVLKNHKAIAKNVMILANGEQGVIVDGVHHDEKIIVAKQDILLKLLGGVNARAE
K
>gene0232 225991 229068 Chromosome_ORF0221 225991 229068
MIFEYFYKRPYLLYSIIFGFFIMGIVGLATLPKNLFPDANPAKIVVITKVPGATAKVVAS
TVSKPIEEELSRLGEVSDVSSVNVANMSVVSVEFGYKKSLNNAAVEVANALNIAKAKIPS
GLNPAIYEAGDFTLPVDVIALSPKNKSITLGEIRKIADSFIKPRLLSNEKIGNVEVFGGY
ESAINVEIDPFKAKKYGVDFATIAKVIAAQNKDIPVGFIKGNDSFYTVTIYGEKDNVLNL
ENLLIKPNVRLKDIATVKWGHQKRTSGYIGNGKQAIALAIQRAPGGSVLDVSKAARAQMA
KLEVKYPNINFEISDTQRDLIEQANSNMLDALKDAVIYTLLVIMLFLGNFRAIIAAGLSI
PMVFFSTIAVIWLMGGELNIVIYTAIILALGMLTDDAVVVLENIERHLVEGKENLQEAIK
HGTKEVLSPVFAGTFATVAIMFPLMFVGGYPQKIFKPLIETLIIALIISYFLSITFIPLL
SAWLYKNGTKKTKIENAFEWFYQHSVGKLVKPYEGIIKFSNNGWKIARRVILTMGVVMFL
VFSMKNIMPTIGKDAMPPMDTGILKAQITFSANSTVDDAESKLTPFLKWLNKQPWNIRSS
IAFGTEPGVLSLGSGNLPTEATITINAINRFDRKKTLWDLENSVRKQLSLIPGIKRNDVF
DFGATPLSSIKATVDTRITAPTLDGMAPYSKKVAGALKQVRGLTSVSTSWGKDFTEYIID
VNRNKALRYGITPLNVAMQIPIKGEIVSFDANLESMNTQFVRLYLKDRFTKNLETLKLLP
ITTKFGNIPLSQIATIKKSLTYAKIERDKMQYALDVNGYRAKRPVTHLTDDTVTALKSVK
SDAFTLTQTGTIATINDSFNRMFKAIGLGVVLLIISLIAIYRSIRMALIMILVLPLSLIG
ASWGMLLFDKPSCMPSLLGILLLFGIIIKNAVLLIDFYQANKAKGESPFQSAIDSVTVRF
RPVMMTAFGTIAGMIPIALEQAVGLERLSPLADVAIGGLLIGTLLTLIYVPIYAYIFDNK
KSKKE
>gene0233 229072 229260 Chromosome_ORF0222 229072 229260
MNETEKGVAALKDEIRAEIRGIYKLNMTFEGWSVPEMDAAKAKERILAVMQEALDELKEE
NQ
>gene0234 229275 229640 Chromosome_ORF0223 229275 229640
MDDIIKEVTPKNMKDIRVDVEEFITLYNEQKAELIDIRMETETQVWQVNFGLKIPAHELP
NRLDELPKDKELVVACPHNDRSNMARFYLASKGFKVRYLTEGLLGLMSRLKGGKAKDIAV
H
>gene0235 229641 230384 Chromosome_ORF0224 229641 230384
MMYEYLLYFGVTLFFSTFFAMGGVGSAVALVSVFPMLGQSFELSRALALFVNTSSTLSAS
VMNFYRGVLDFKFVLPLVLSILIFTPIGAYFSQYVDHKILMWMLIVFLLVSATLMLFYKK
EAKAQYTKRWILYLLGAVVGTISGMLGVGGGALLMSLLILLGFDAKKAAYGVSFIIPFSS
FGAFVTYLQFVKMDWILLADVTVAALIGGYLGEKIMHFKLSQSQIKKLIGLVLYLIATKM
ILKLVTS
>gene0236 230454 230819 Chromosome_ORF0225 230454 230819
MDQVIREVMPKNMAKIRIDVEEFITLFNEKKIEVIDIRIPKETAIWQMNFGLKIPAHELP
DHLDTLPRDKELIIVCPYTDRSNMARFYLASKGFKVRYLYPGLMALMDRLKGGLSNDLIL
S
>gene0237 230816 231673 Chromosome_ORF0226 230816 231673
MSFHRAYIEITNICGLQCTFCPTKTKPTCTMDLDFFTQVLREVRPYTKEVALHVFGDPLA
LSNLNDYLDIAQSLGIKVMITTSGLFLKNHKDLCHPSIRQINISLNSYNKNTMRCTFEEY
MAEVLRVCQSRVDEEVFINLRLWNLDKLNSEDAYNKRVLSLLSEYFHVKIDDNIMQNPPK
TLRLAKKILVHFDHYFEWPSLNNPHYGDGFCHGLSAQLAILADGTVVPCCLDGEGVIHLG
NLHHDRLKTILNAPRAQAIIEGFANHKAVESLCQKCSFKARFNNP
>gene0238 233141 231660 Chromosome_ORF0227 233141 231660
MFTLKNYDVSNTKNDLLSGSVVAVALIPEAIAFSLVANFSPLVGLYTAFILGLITALIGG
KPGMISGATGSMVVVLASLAQSHGLQYVLWATILTGLIQMTIGLARLGKLIRFVPQPAIF
GFVNGLAVVIAMSQFRFFKEAHESMYLLVLTTMLIMYFLPKYTKAIPGGLVAIVILTLVV
YFSGIETKTVADLGNISGGLPKFALPNAPLNLDTLITILPYSVILALVGLIESLLTLSVL
DEMSEKRGSGNKECVAQGIGNATCGLFGGMAGCAMIGQSIINFTSGGLTRLSSATAAILL
ITFVVQLSSIIGTIPIAVLVGIMFMVSIETFEWASVARLQKMHKADAFILITVTIITIFF
DLAIAVLSGVVISALVFAYQQAKLTKRTRIEADGTKVYELNGPLFFGSATQFSNDIFDAK
QDPQNVVIDFTNTRVMDSSGVEAIDKVTKKYTELGKSLKLRHLSDDCIEALQNAGRFCTH
EVDNPTYKVARDY
>gene0239 233334 234341 Chromosome_ORF0228 233334 234341
MTLTLHSPLDMHLHLRDEAMLKVVAPLSATSFAGGIIMPNLVPPITTISALVAYKKRIIE
AMGAHDFEPLMTLFFKDSYDFKFLSEAKPYIHGLKLYPSGITTNSQGGVSNMDIEALRET
FEAMIALDIPLLVHGESDGFVMDREREFGLVYENFAQNFPKLKIIMEHITTKESVALLDR
YENLYATITLHHLLITLDDVAGGMLQPHLFCKPIAKRPEDREALLDVALRAHPKVMFGSD
SAPHPISKKECCGCAAGVFTAPIALQVLAEIFEQHNQLEHLQAFVSDNAKRIYHYRPLEK
KVILEKSPFLVPASYDGVVPMMAGRNISWSIHSVV
>gene0240 234331 234990 Chromosome_ORF0229 234331 234990
MSCKILVLEDNKLLLETLEEFLSDHGYIVKAVDRGVDALNASFAESFDLFLLDVKVPDMS
GFEFLKSLRDAGNNTPAIFLTSLTDKESLTKGFNLGGDDYIKKPFDLDELLLRVRAIMER
MCHKNKQVKIDENFTIDLDRKRLIKNGKELNLNLKDFQLLCLLVEDRGKVVTTDMIVDTL
WKHDEANIGSIRVYVTNLKKIFGKDAISNIRGIGYRFEK
>gene0241 234944 235846 Chromosome_ORF0230 234944 235846
MRYQILEALVTDLKNSDQKLLLLNTFFVFFLTMVFALCFCSFVDFDVFATHRYTIIVIYC
IVVMISSYYLSAFLLSRFFKTNNLLKLLLKDTLHELNIPLSVIKANTQMLKSQTDKDKTL
KKLERINLACDELYGLYQDVDYYIKKETKYEIREAFFLDDLIHDESEKFKVLYPHVALRQ
EVEKLQIYTDRRGFVKVINNLIANALKYNQDDHDVFIYTRGNNLIIEDHGVGMSESELFV
IFDRYYQGNSKKDGFGIGLSIVKAFCDEYKIQIKIESQLGKGTKIYLDLDRILSQIKNER
>gene0242 235855 236970 Chromosome_ORF0231 235855 236970
MDSAFIKSFDTFVDGFRGEFESFLRLQCDLYGYTMPHDNCTILAQDILNNIAKKDIDITD
DSIELFINITGHHSMSGFLLSKSLLYILENYTLFLKQHPDHNFEHIGACLHYFSRFSYLF
EQKTREKEELKIAAVNFSTNNEIAIKNNIIEIFEQMKQDKKPVTFMNLYQGIPISYEGKI
LDIGDDTVVFEVSNELQEIAMKLKGKAHFIQNEYLLRHVKADVVYSNFYDHTVTLSNFVY
LLNMPAIKREFVRIYPDFFVNVTLIGHESEQINGNLYDLSQNGMGLISSYNPGFYIGAKV
IVSFSLTYGSSEHEIRTSGEIVNILDYENAYRYCLKIFPNEEHLVDIMAYIAQRKKDIIE
TLRTELKEYQF
>gene0243 238361 236967 Chromosome_ORF0232 238361 236967
MYNLIMNKKIFIVDTNIILQGLYNITNLSQEGTNIIVIAETVLIEVENKKKLLDDVGYNA
REFARFLANAAVLKIEQNDGFKVVRMSNQTIIIDIISKDRYDTPLTDNNIAESNDKRIIE
VAELAKKYYKNYPVTFLSIDVYARIFALLKEVETETLRDDRAEVPKIELFKKLEVDLETL
ETLNEHAIDTLDPEYRHCNKSYEFWTQEGKKEYGIIHNKKILLHTKNDFTGYKIKPVNIN
QKLLMKAISSNLYDLIVVDAKAGSGKTLLSLYGAMRLISQGAYDKIVYTRNSIESLDKGA
DIGYLSGNEEKFRVYNMALYDTLEFIAKFMLKKQETTENVDIIKTKVEELMVKYRIEKLW
PGEARGRTLSNAIVILDEWQNSSQSTTQLILSRLDNSCMAIVIGSNRQIDNLYLNKYNNG
LTSLIKETQNPTQELNIFAIDLQTAVRGKFAEFSERIYENKSKN
>gene0244 239305 238505 Chromosome_ORF0233 239305 238505
MRKVLVALLLMLGIHAMADDINLWQKSTLNAIVQRGELRVGLDPGYMPFEMKDKKGKLIG
FDIDIARAMAKGMGVKLVIVPTAWDGIIAGLLAGKYDIIIAGMTITQKRNLQVSFATPYI
SVGQTLLAQKKFANKTWRDLDKPQYTIVTKIGTTGEIVAKKMFKHAKVRTFDSQSDAAQE
VINGKADAFIYDKPANAIFYATKGKGKIVHLDHDLTYEPLGFAIKQGDPDFINWLDNFLN
QIKNDGLYQKMYNKWFNDSAWQKRVL
>gene0245 239412 240149 Chromosome_ORF0234 239412 240149
MKYKTIFISDMHLGTRFARAELFLDFLRENESDTLIFVGDIIDGWAIKRKFKWAQSHSDV
IQKVIRKARKGTKVHYITGNHDEFLRPFVPLRMGNNLEIKNEMDFYALNGKRYLITHGDF
FDSITMTKRWLAILGDIGYDFVLYINHVLNILRNRLHIQRQWSLSKYVKDNVKSSISFIT
NFEEVLSMHAKRQAYDGVICGHIHKAESRMIDDIEYLNCGDWVESCTALVEHFDGTFEIV
DWLHR
>gene0246 240146 240898 Chromosome_ORF0235 240146 240898
MTSITLALSGGAARGAYHLGVLEYIDHHDICVEAICGTSIGAIIAASYFSGVTPKEQLEI
IKSKAFREIFSFHYFKGSLFQIEGNHELLTRWIPTKNLEDLNKPLYLTAVDLYSGKNLYF
DHGDIKTLCMASSALIPFFPPVSYQEYRLVDGGVKDHMPMQPLKQYYYPIVGVNLHPLLP
NDGKQTLWSTAKRALFLSIYGHSVEAKNICDFYISSDELAKYSLFSFKHFDELFTMGYHE
AEKVLDTIVE
>gene0247 241886 240921 Chromosome_ORF0236 241886 240921
MSKKHKPLLENKVFGHFVAIAFYVLLGYSLFIAASNMNYIWKWTSVPKYFAYEKTVAIEA
PFDGTIKVDNRKIVIRGEDGPKTLDIPEKYKIIVDSGDEVYQNDNLATYQTWTKGPLIDG
LLVTLKISGMAVVIAFILASILAFMRISSFQFLKDIATLYIAVIRGTPLLVQIFIFYFII
ATIFNLERFMAGAISLGLFYAAYIAEVLRGAIQSIDKGQYEAAKSLGMNYIQTMSSIIMP
QAFKRALPTLVGEIIALVKDSSLVSVISITDLTKVGREIVANTFSPFETWLIVAAMYFTV
TFALSVLGRKLENRMKTQGGM
>gene0248 242688 241888 Chromosome_ORF0237 242688 241888
MKKVLVALLLMLGIHAMADDISLWQKSTLNSIVQKGELRVGLEPGYMPFEMKDKKGHIIG
FDVDMARAMAKAMGVKLVLVPTAWDGIIAGLLAGKYDIIMSGMTITQERNLKVNFAKPYI
SVGQTILANLKFKGKTWQDLDKPEYTIVTKLGVTGEIATRKMFKHAKIRTFETEADAAQE
VLNGRADAFVYDKPFNAIFYAAKGKGKLAYLDKDLTYEPLGWAIKKGDPDFLNWLDNFLN
QVKNDGLYKKIYDKWFNSTAWQKKVM
>gene0249 243434 242715 Chromosome_ORF0238 243434 242715
MKNIEKYFGDFHALKNINFEVKQGEIVVICGPSGSGKSTLIRCINRLEDIDSGELIVDGI
DAYHKKTKLNELRAETGMVFQHFNLFPHLTILENITIAQEKVKKISKHDAKEEALLLLEK
VGLVQKAEGYPNELSGGQKQRVAIARTLAMKPKVLLFDEPTSALDPEMIGGVLDVMRQLA
LENFTIVCVTHEMGFAKEVSNRVVFMDEGEILEEGSPEEFFSHPKTERAKKFLQEILTH
>gene0250 243648 244541 Chromosome_ORF0239 243648 244541
MARIREYGADFLLLLVALAWGSTFFIVQDAIRDTPVYIFLFWRFLFAGILMGVISYKHLG
AIDKDTLIAGGVLGLFMFLGFAFQTFGLSLTYSSTVAFITGLNVIIVPFLLFIIFKNKAS
IYSIFGAFCAALGLYFLTLKSSIGFGKGELYALVCAFMFAAHIVFTDRFSKKYNVLLLVM
IQLLTVALLSFVAAGIFDHKIMPQAFDGVFLDALIVTVLFATVFAFGVQTAMQRYTTPAK
TAIIFTLEPVSAGAFGYYFADEVFSFTQLSGAFMILFGMLLAELGTYFRNKRRDAHA
>gene0251 244534 245007 Chromosome_ORF0240 244534 245007
MLKQLLLVFIILLFGGCGLKQESIRTYPYKIVVKTKTIRIADAGFLKESQGYQSLQIFTA
GTAVLRVELADRACLNGRCTTREDFNTRLFGYAYYKNMMDDILSQRPLYNRKNLVKIDGG
FKQQIQSKYYNIFYRVEGRNVYFKDTLNHVLIKLQRI
>gene0252 245008 245853 Chromosome_ORF0241 245008 245853
MKYVGAHVSASGGVFNAPINAQKIGAKAFALFTKNQRQWIAKPLDEETISQFKEALERAE
ILPKHVLPHDSYLINLGHPDAEKRAKSLAAFIDELERCEQLGLDRLNFHPGSHLKLISED
ACLELISQSMNEAIKRTKNVKLVIENTAGQGSNLGYKLEHLGYLVDNCIDKERVGVCIDT
CHIFTAGYDIRTKEAYEQTMKKFDTIVGFRYLQGMHLNDSKPDLGTRVDRHDSLGKGKIG
LEAFSLIMNDKRIDDIPMILETIDESLWSEEIELLYSLIEK
>gene0253 245869 247092 Chromosome_ORF0242 245869 247092
MKKYVAMASMLGLSAATLFGAGYKIPEQSLNGVALSAAYVANAKGADASYYNPANMAFSP
AGAALEMGMTYINLPSIKYEDVTPAYSGDSKVENFLVPTFHYISPEVNKWRFGLSFTAPG
GLSKRWDNGYSKATAQEFTLKIMELNPTASYKVNDKFAIGFGVRGVYTDGIVKSDANGVG
VNLVRDLNGDSIDFGYNLALSYKPIKEMTLSATYRSKVDLTVEGNAKLTSPIGGHYDGGA
SVTIPLPATLDLAAAYTFDKTTVELVYERVYWSSYKNLDFNYNGTITDPYLLAKFDASIP
KNWKDTNTYRIGITHQYSDKLKLMLGFAIDESPVPSDTLGFELPDSDAKLYSVGFEYQVN
KATSFGLAYLYDQKKTRTITPTNSGHVNGTFKDASAHLVTASIKYRF
>gene0254 247094 248671 Chromosome_ORF0243 247094 248671
MLEYKYQNFYDIIQNNAKVAPKKTAIFLDDKKVSNLALKQDIDTFARFLEFSGIKKEDRV
AMVVGNSIEFIVSLFAITKIGAIAVPINTFLKREELEYIINDCEARLLISSPAYAKETKN
IINSTQVEKIVWTEKYDALDDRNYSFAEMEASMGEEDETKELPTLNDLACIVYTSGTTGK
PKGAMLSFRNILSNSVGANEVFSVRTNDRFIVFLPMFHSFTLSTSVLLPLFAGASIVVVK
SIFPFAHVLKQVLLRRVTVFLGVPTLYTSLLKAKIPWYFMYFHKVRLFISGGAPLSEAAL
NAFGKKFKKSTLIEGYGLSECSPVVAANTLELQKPLSVGAPIPGYSVKIVNDEMVELPIG
DIGEIIVKGDNVMQGYLNRPDATDETIINGWLRTGDLGKVDEDGYIFIVDRKKDLIIAKG
INIYPREIEELILKYDGVDSTAVVGLKSKDGDEEVIAFIQPKEDTILAEMDIKKYLKMHL
ANFKVPKMIYMVEELPKNATGKVLKRVLKEQIAKGDFARDKKGRH
>gene0255 248707 250440 Chromosome_ORF0244 248707 250440
MQYLIDFLENKNIQQSKIFEYLKCSLEEALILKYLAKNYINGSPEVVVLDILKDVFSSDY
EKYLDYLPLVKSLMEQGWIIQENFLHVNASEITNLELLNSSISLSSSFLKILEEGSLELA
LPEITPYVDHLEYLKDQFSRIDLYQKLAHLKQSVAGHSPSISRVKNRLQELEERIEERVK
ATEDNMVVDAIFKEHGLNPKEQLIFLALLKEEYSAEFESLRDMNTLINLISFDDYEKIKN
RSLLEDGSKLIESLLIDYDEMLNGFGGVSRSFFISEEILQKIMHPNKEKKSKKIKLDMLI
GEQELFELIDPRTNMDDVVLHPKTREVLEYLLKQIDTKVLKLLREWGIKERRSGIDARVI
FYGPPGTGKTMTALSLAKTMKKRVLSFDCSKILSKYIGESEKNVRNIFDTYKDLCQRTKS
EPLLLLNEADQFLSSRGVGSNSSADKMHNQMQNIFLEQIEKFNGILIATTNLLETIDPAF
SRRFDYKIEFAKPNAKQRLELWQKMLPENALYSEDFSIDALASYPLTGGQIKVVLKNTAL
RVAIKEEPIFCLEDFVNSIERETKGAFDESKTMGFMK
>gene0256 250657 250935 Chromosome_ORF0245 250657 250935
MARLDTEKLKLTLYECGPEVTKQPNKISAQFYLFAILFILFDVEIIFMFPWAIDFKILGW
FGFVEMVMFILLLTIGFIYAWKKGALEWHSIK
>gene0257 250917 251426 Chromosome_ORF0246 250917 251426
MAQHKINYLQEAGLPIALTSVDKLVQWGRSNSLWPMTYGLACCAIEMMATGASRYDFDRF
GTIFRASPRQSDVLIIAGTLTKKHAPFMRRLYDQMTEPKWVISMGSCANTGGMFNTYATV
QGADRIIPVDVYLPGCAPRPETLQYALMILQKKIRKEKASRKLKPKRLV
>gene0258 251426 252223 Chromosome_ORF0247 251426 252223
MRQYQDKKDAQPKPYYTDRFWVAPQIPKLDISSDAVFENDVAELKKSFDIKEAYIQRGQL
VIYIAPEDNVAVLSFLKETLAYNFLSELSAIDWLAKRGEFEIFYQLLSTSKRKRMRVKFY
IKEKEPIKSVIKLYKSADWAEREMYDMFGVIITGHPYMKRILMPEDWYGHPLRKTYPLHG
DEEASWYEIDKIFGKEYRDIIGPENRDSARIDEDDTYQYSRIHHEVEFGQAPSKEIVETD
YQEKDGVFLIKKMSKATSKTLKERP
>gene0259 252226 253452 Chromosome_ORF0248 252226 253452
MQKVNKLQPFFENLVFERDDNTMIVNFGPQHPSSHGQLRLILELDGEKVTKAIPDVGYLH
RGMEKMAENMIYNEFLPTTDRMDYISATSNNYGFALAVETLIGLEVPRRAKVIRTMLLEL
SRITSHLFWLATHALDVGAMTIFLYAFREREYAMDLIEAYCGARLTHSSVRIGGVPLDLP
EDWITGLSKFLDKLPANLADYEGLLDQNRIWKMRLEDVGIIPPEMAQTWACSGPMLRGSG
IAWDIRKEEPYELYDEVEFDVPVSTTFDSYGRYKLYMEEMRQSARIIRQLIPMYYKSEPE
IMAHAPQYISAPKEQIMTQNYSLMQHFVLVTQGMRPPVGEVYVATESPKGELGFYINSQG
GAYPYRLKLRAPSFWHTSILQELLPGLYLADVVTIIGNSNIVFGEIDR
>gene0260 253462 253695 Chromosome_ORF0249 253462 253695
MQRYDLRHLGDNFYDRMLEIIETTKEGEVSIFMFEIGDFSPIQKSADVIKEAGHELMNSL
KFNEADWTLVVKKKTGA
>gene0261 253712 254521 Chromosome_ORF0250 253712 254521
MSLLKIKDQDKIINNLEGDFLLMIGMMPSRDPELFNKLKDKKNVVHLSVIEDSKMANIAR
IQSRYEAGSEEGVLAILAKEFLSHQDLDTRAETFFEALDSGYLSAESNFGEEEIEEIFHL
YEQAQDPILVIGYDFYNHPKNQNLAKLISLLVKYGRFKLYAQADEIAVNDNDDVIIDDIG
ELHSFDGCVVYACPSIDHEEEEYLIGSEQFMRAAKITDNQEVFVITDSGEYSRRFLLDNG
LKGTVALMPNANSDGSYYYKIAKIIKREN
>gene0262 254521 256992 Chromosome_ORF0251 254521 256992
MSDITITIDGIKCAAKEGEYVLQIARRNNIFIPAMCYLTNCSPTLACRLCLVEIDGKRAY
SCNAKAKDGMNVTTKNEEIETERKAIMRVYDLNHPLECGVCDQSGECELQNYTLEMGVDS
QHFAIADTSRPTHDWGFIHYDSSLCIVCERCVTVCKDMIGDAALKTVPRGGAVLDKEWKE
STPKDTYAMWNKLQKSLIGIASGAESLDCTNCGECTAVCPVGALVGSDFQYKSNAWELTK
IPASNPHSSDCSLMYYDVKHSSIKDPNPKIYRVNSDFNFAPLHGGIRYGYDFQNDATGKD
EKAFAKAVAFLQEADTIAFDSFITNEEALILQRLKEKFGYKLINEDALSYKKFLEGFRAM
SGKSLYGADLNKIRSSNFIISVGSAFKTDNPNVGYAINNALTMNKGAGIYFHPIPDSVVE
GYSKNFMSVNHKVGVEESILYLILDLFADKEKLPQDIITYLEQFHQKQTKTITEVVKEQV
SERVKDEESGEEKEVVKTISKNVEKEIEVIHNTLLDHIGMEADFTDKLEKLLAKKDRFSL
VAGEDLYNHPQSSNLSKLLGLIQRITPFEVLLIPSKTNTLGVSLICDLDEEKGKQVLGYN
VKGDVTLSALGNGDLDMPALNQQEGTFTSMNKRVVPTNVAVPFKGYCLNDIANALGMRAK
YTIDYTKELGTIPLYQSAEFDDLPNEFDNSGYENRGYLLAEEDCEVTAETIAPIEAVDFE
SSTVIYLANPVMQFSPFTNKAHQLNEAGALYVSSEFLEQHDLKSGSMVLITNGDVKLIVA
TKLDHQIKGLIPYLPTFDTKLDVMPFFADGYRFSKVTIKGAEK
>gene0263 256989 257981 Chromosome_ORF0252 256989 257981
MNETALIIETIVKAVIALAVVAAMGAFATFIERKVLAFMQRRLGPMHVGPYGLLQLVADG
IKLFTKEDIIPQNVVKPIFILAPLVGVVSAFVAIAAVPYFPEFTVFGYTVHPIVSDINVG
LLFIMGAASVGMYGPLLAGLSSANKWSLLGGARAVVQLLSFEVVSGLSILAPIMMIGSLS
LIDINDYQIGGIANWLVWKQPLAFLLFAIAGFAETNRTPFDLVEFEAEIVSGYATEYSGM
RWGLFFIGEYANMITISALVSIIFMGGYNPLWIIPGALMMLLKVSFWIFLFLWVRAAWPH
IRPDQLMWVCWKVLMPLALLNILITGIILV
>gene0264 257991 258605 Chromosome_ORF0253 257991 258605
MELRGFKNRNATPGYIYYEGEAKPETGWERFQRVLNRAVKGELFVGLWIVLREMFKFNIH
TVQYPMEKLEMSPRYRAVHKLLRLFESGSERCIGCGLCEKICISNCIRMDTHIDEKSRKE
VTQYSINFGRCIFCGYCAEVCPELAIVHGDDYEYASEQRASFGLKEDMLTPLDSFRAKKQ
KEFPGFGALSKNADEFVKKTPLAY
>gene0265 258613 259155 Chromosome_ORF0254 258613 259155
MFEAIAFYMFSILVIGMFGIVVFSKNALYALSALAGGMIFISGFFFLLNAEFLGVVQIVV
YTGAVMAVYAFGMMFFDTKVDVKENIKYKKIIYTLSMLSAIFTIFVFLAPIYSLKIESFY
PTIEGVSNIKMIGLILFTKYLVPFELAAIMLLVAMIAGIVLVKVKMDETPTNLEVARGEK
>gene0266 259152 259454 Chromosome_ORF0255 259152 259454
MITLTHYLVLSGILFSLGVVGILRRKNLLMLFFSTEIMLNAVNVGFAAVSRYYGDLSGQI
FAFFIIAIAASEVAVGLGLLVLWYKRSGTIDLDSLHIMKG
>gene0267 259457 261313 Chromosome_ORF0256 259457 261313
MEKYLYVALFAPLVGSLFSAFFTAQKKNVITGLMTSALLLISFVSSLTLMFAVHDGLLLH
VTMMDWISAGNLVLPFGFTVDNVSVVMMVTVTLVSTVVNVYSMGYMMHDEGYNRFFTYIS
AFVFSMLILVMSDNFAGLFIGWEGVGLCSWMLIGFWYKKHSASWAANEAFIMNRIADLGM
LMGLFLIYWQFGSFRYSVVFSGIADINPSVVTTIALLLFVGAMGKSAQFPFHTWLADAME
GPTPVSALIHAATMVTAGVYLIVRASQLFILVPEVGYIIASLGAFVAVFAASMALVNRDL
KRIIAYSTLSQLGYMFVAAGLGAYWIALFHLMTHAFFKSLLFLGAGNVMHAMDDELDIKK
MGGLFSSMKYTAILMSVASVALCGIYPFAGFFSKDMILAAAFNEHAYFLWLALFIGAGMT
AFYSFRLIMLVFFGEKVHEKLGFHPHETYPFVLWALLPLGILSVIAGFFEKSFEEFTTKI
LSKYELHMTHSVESILILATSVMAIGGVLFAIYKYKRGGFSKEVEALPLYKLLINQYYIP
KFYEVAILKPYYMLSKLAWQKIDVKIIDFTVDLIARTLYKMGSKSRKMQSGNLSDMLRWM
AVGIVTLLALAIFYRPMM
>gene0268 261323 262849 Chromosome_ORF0257 261323 262849
MEHILTLIVFFPFVAGLFGFFVNKESIKVFGISVAVIEFLLTVILWIGFDSSNAGYQFVE
YFPLISQFGINYYMGVDGISLFLVVLSTFMTLVALIGLSITKDIKNLIITVLFLEMTLVG
VFLSLDMILFYIFWELSLIPMLYIIGAWGSGQRIYAAIKFFLYTFAGSALMLVGILYLGY
QYYLATGTWSFSVPDWHLLVLPFHTQLWLFGAFFLAFAVKVPMFPFHTWLPYAHGQAPTI
GSVLLAAVMLKMGTYAFVRFSLPLFPDASLYFLYPIAIIAIIMVIYAAMVAYAQEDMKQV
IAYSSISHMGIIILGIFALNAEGITGAIFLMLSHGIVSGALFLLVGVIYDRRHTKMMSEF
GGLATVMPRYATIFGIVLFGAVGLPLTIGFVGEFLSLLGFYKVSWLMTLLAGTGIILGAV
YMLVLFKRSFFGEVTHEENRKLKDLDKKEYVALIPLVALVVVLGIYPKPILHDIDMSVKK
MIVLMEHKALLPKTKEFLIRVNSTGGTK
>gene0269 262849 264336 Chromosome_ORF0258 262849 264336
MLEPISISLSSLNMDLLIPMAVLAFGALCIICIDIFTKNLTKSFYVAFTLLFLFLDFTAL
ISIKGPDRGFFNVLLVDGISVLGQGIILITSALFILTVLSNKPFKEFKKAEYYAIFLFMI
VGFQFMVASDNLILIFLGLETASLSLYALIAMHNRDKAFEAAIKYFTMGALASGFFAMAS
LIFYTLTGSIELSTISKVLVANSFSPGLLILAGVSFMLIALGFKLSIVPVHTWLPDVYEG
SSAPLAGYIAVVPKIAGLVVAVRFFDIFLAHHIMWVENILILVSVITMTLANITALVQED
VKRMLAFSSIAHAGFVLTAIMVGNTQAYSAIFLYWILFMFTNMGAFTMLWIARHKRNLWD
SRYQHPFVKFSGMAKVAPMMATIFGLFMFTLAGMPPFSVFWGKLYVLGTVVNSGHEGLAV
IMVINSAIAVYYYMKLMVYMFLKEPITEDGNIYEANMTVSLKLIVGATIIFTITASLFVE
PILNLITRLIGTSSI
>gene0270 264400 265440 Chromosome_ORF0259 264400 265440
MKIKNEEQYASDNYSGISPEVLHAIKKANDGSIRAYGEDIYTKMATDKIREIFECDCEVF
FVFNGTSANALSLAHMCQSYHSVICHELAHIETDECGAFAFASNGSKLLLAKGENGKLIP
AAIEELITKREDIHYPKPKVISLTQSNEVGVVYTIDEIKAIKKIAKKHDLKIHMDGARFA
NAVASLKCHPSEVTWKAGVDVLSFGGTKNGMAFGEAVVFFKKELAEDFEYRVKQAGQLAS
KMRFIAAQWLGLLEEDVWLKNARHANEMAQYFVSKVEDLHGVNLMFPCDANEVFLKLKPE
IEVELRKKGWEFYGFIGVSNRFVFSWSSTQKRVDKLIHDITLASQH
>gene0271 265469 266104 Chromosome_ORF0260 265469 266104
MSAIISLSVLTVFIPTFFLVSLTPGMCMTLAMSLGMSIGLKRTLAMMAGELVGVAIVALS
SVIGASAIMLRYPEVFVMLKTIGGLYLIYIGIMMLKSKGKLALSECGASQFSHLSNKNLA
FQGFITAIANPKGWAFFISLLPPFINNNHPILPQIMILLSIILCLEFTCLMIYASGGSGL
KKFLQKKDNVKGMNKIAGCLMCGVGIWLIFD
>gene0272 266126 268513 Chromosome_ORF0261 266126 268513
MKVLLLLLISSIQIFALNIFLNSAKEKQSSYAVLHIIDHEPIDCKTVPLPLDKKEYLCEF
NKTIDSPIESKKLKLVDIDFLNKNDRFFLKIIPKVASRISVIKAPLYSMKNVHQAQNHKG
AKHWVIVLYNKPPFGQKDHAEGINFPITYEQYQMPYIGPVDLNGAPISYAAGDDINAYLT
IQKEYENKDYISTIRDVESALKKYPSTIFKSDLWRYKLNALDHILENESDERSNHYSDAD
LAKEAKAWIREFSSSENIPEVLYLLVKDYLRIGSGADVEYFLDILMNEHPENPYTKKAIL
AFADSLYQKGKKEKAIQLYKDVLYSTKDLDIASEAAIHLTNSNIDMGNLQEAKDYLAKVL
DANKNYLLQDTLVTQKLAEKLAANRLAGMAAKLSDMLLENLGKDPNAQRELLLKESGDWH
AKHGDIKEAYARYEAYKKRYPYGDYIDHVNRALDELFFETDENNETKLLNYYNVLIGKYN
NFIKDKAIIEKAKLLIKNGQYAEVLKMKDLLMSIKNEDKNSSKALLYQAGYALVDQDLKN
HACERAILVLETHKLELHHIQDKAKLFTCLMRTSRYQKANQLAQSMATAGDLNHKFGWLE
RLINVKAKLLAYQGIPSLEKDLMALSKILKKSPSETTYRSLFRTYYSLKQYNKALNILDS
ITKKWPNNIKNTELYYQMALYASRKQDDLLLIKYARDIMALQDKYQILLHSPNIEFLLID
ALKRIGKPKEALAVAERLKTQKLDDNDKARSLYELGELSVKLKDDSGAKSYFETCSKIKG
ASAWKSLCIENMSLL
>gene0273 269404 268505 Chromosome_ORF0262 269404 268505
MKILAILGPTASGKTALSLDLARKFNANILSLDSLSIYKEIDIASAKPTLEERGDIKHFG
IDEIYPHENFNVSLYFDIYKKAQACSIKEHKDLIIVGGTGFYLKSLLCGLSEKPKLSPQN
RAKVTQIMQNLSHAYDIMVQNDPKYAQKISPNDSYRIEKWLEIFIQSGLDASTYFSTHQQ
KPLINDTLPLFNIDVPRDYLATRVSKRTHEMVKQGLIDEVAYLEKRYTRAPNALKSIGIK
ETLAYLDGLYTKEELEEHITMNTLKLAKRQRTFNQTQFQNITKGSLEEIASKVAKEFLK
>gene0274 270639 269401 Chromosome_ORF0263 270639 269401
MRDVIIVGGGVAGLMCAYALHKKGRKVTIIDKGNITDATSFGNAGILSPFDENPLSRPGI
LRDTLALMLKGQSPLKIYPTMDIMIHRWLLKFLMNATQQRVKKTHALFERYGHLTLSLYQ
QMLKESGMDFDFHQNGLMMLYTQEASFEKQIKQAKNRSTCEILDKSETQKLVPFANNDIQ
GSVLLKRNAHLDPGLMMRTLHHYLEDSGVEFILEEEVIDFKLRFDAVEKIMTTKNSYQAD
TIIFATGAHTAIARKTGTELMLTPAKGYSITFEMDAALKPKVPIIFADQFIGCAPRREDM
RITGKLEIANKNRFVEREKIDTIIKNFKKYSIDFEMKNQKHWAGFRPLTPNDMPLIGRDE
TYKNLIYATGLGWLGVTFGPAIGEIISEMVVRNQTNQENTDILLFSGFYQGS
>gene0275 270745 271629 Chromosome_ORF0264 270745 271629
MKKYLDILKSINELIVFKHSIFALPFIFIAMIVSSSLLHHTMWFGWKLLILGLLAAVSAR
SFAMAFNRWADKDIDKFNPRTKERPSVDGRVGEANMLGFIAINALIFIVVAYFINTLAFY
LSIPILIVLGGYSVFKRFSETAHLVLGLSLGLAPIAGAVAVSESIPIWAVMLCIGVMYWV
AGFDLLYSLQDMEYDRAHNLFSIPSKYGKEATFFISKLFHAQTILFWILFAYLANLGIFA
YLGIIISAIILYKEHRIVAKDFSKIDKAFFTLNGYLGIIFFIFIWMDRFFMNGV
>gene0276 271635 272168 Chromosome_ORF0265 271635 272168
MSDIRFVAAPLKIVFDEIDKQDEKYKREYDQLSNADEDTVGQWLKLAKARGETTESDPVL
LTLLIELHRKIDDLSAYIKDEKPDFLPLSLAANIEAIGFEHFRLQEASLLPNVKYYGRVL
MPVFPKREIPIFFVALDEKIAKIFLIHDKDNKDWSAYLSARERALIREMKAMKEGIS
>gene0277 272165 272671 Chromosome_ORF0266 272165 272671
MNIEFAGLIALGILVAVLFFIMMLRDQEVAKKLSIYEKIIEDLNHEHHQLSKEIQNLSKS
NDFDLEAFRTEVAQQVAFEVQNSLTPIIQSIKEIDEIMQTFQDEQTNRIDALEHRTKEKN
FSQINNTESNEKTIISQYKSGKSEAMIAKDLRIGIGEVDLILKLANLK
>gene0278 272674 273381 Chromosome_ORF0267 272674 273381
MVHPSWQKIVRACYDALDQPYREFLEQDRGYFPHHDTFLNAFKTLRLEDTKYILFGQDPY
PRKESAIGYAFIDGLVDEIFTDTGLSKPVNKATSLRNFIKMLCVAQGVLPHDNTSQQAIS
QLPKEGYIRTIFDLKENFEKNGVLLLNTSLIFTSKKNTMRHARAFLPFMDTLLQTLKDRN
IEIILFGNTAKMLEKKLPFLQTYTLHKMPHPYNVSFIKDPTALTLFAPMKLLNLS
>gene0279 273507 274475 Chromosome_ORF0268 273507 274475
MLVDGYGRNVNYLRISVTERCNFRCQYCMPEKPFSWVPRENLLSFEDLFLFIKVGIDEGI
NKIRITGGEPLLRADLDTFIKMISDYRSDIDLALTTNGFLLKQCAQKLKDAGLKRVNISL
DSLKPEIAMKIAQKDVFKHVMAGIDEAQRVGLGVKINTVPLKGINSGEVLDLLEFAKSRG
MSIRFIEYMENKHAKDKLQGLKAEEIQAIIAQKYPFKAVGRVGSSPAHLFELEDGYRFGI
IDPHKHDFCEDCNRIRLTAEGMLIPCLYFDEAMSIKESVQKGDIQGATEVLKTVLKNKPE
KNKWSEDNENETSERAFYETGG
>gene0280 274478 274885 Chromosome_ORF0269 274478 274885
MDETFMMTLHLHSALVGITLIFAAVNYFIINNKLDYDGLVKRFRGMLPFYYLALATVIFT
GLVLLGLARFNFQYSELLMIVVWFIILISTIKRYKKFKSLRRDDTVRLGRFIKFSKRKHL
IDMALIIITMAVAYM
>gene0281 274892 275560 Chromosome_ORF0270 274892 275560
MQFLYHELAKDATLTLDAKAYSHVLKVRRAKIGDRLFVRNMIDDILYEYTITSINKKYAN
LDLIGEKYLKIEAEKAIHVGWCVVDPKMIEKTLPFLNELGVSTISFVYCEFSQQQFKIDL
DRLKRILINSSQQCGRSHLMHLEVFDTLAAYVARYPDSKIIDFSENRLKNETDGTTFLIG
CEGGFSSAERDLFPPEKRVGLQTPMILRSETALLSLCSHLLT
>gene0282 275700 275900 Chromosome_ORF0271 275700 275900
MKKDIHPEYVACTVSCACGNKFETMSNKPEIKIDICNECHPFFTGSEKIVDAAGRVEKFK
KKYNLK
>gene0283 275916 276740 Chromosome_ORF0272 275916 276740
MVYLIPTPIGNIDDISLRSLALLSEIQILFCEDTRVTKKLLNLLSIKHNLEFKIDQYIAF
HSHNDTKVLQEIDPDIFSKTVGFMSDAGMPCVSDPGAVLVQYCQEHQIDYEVLPGANAAL
LAYASSGFDMSQFLFHGFLPHKGNDRTQALSSVIDSIYPTILYESPHRIAKLSLELAKMC
PDRKLFAIKEATKKFETKFFGLCCEFPEFSNTINAKGEWSLVLEPKAKQQGEPITEMDIQ
ALDIPPKQKAKLLAKLTGMSIKACYKSVSKIDNL
>gene0284 276774 277457 Chromosome_ORF0273 276774 277457
MIIYGKQLFLHVLEKYPNKLIKVQLAKKCDQKLFSKITRACSDVSLVDNMKAQALCHGGN
HQGFIAHIENLQFARFEDVKKDAFIIILQGITDVGNIGAIIRTAYVFGADAIIISGIKNI
QLESLIRTSSGAIFEIPIVLYSNTLDLINELKQVGFTLYGADMNGENVRGFEFNSKKALM
MGSEGDGIPAKVKSKLDHIVSIHMARQFDSLNVGAATAILCDRIVNG
>gene0285 277450 278337 Chromosome_ORF0274 277450 278337
MDSIKVLEEIGLKEISKKTHIEIKFLEYIINSDFDKLNKTNSIGFVKIISREYQLDLSDW
LDEARAYWDAQIPEPEEQKIFIAPKSKKIPKSVVSLLAFVILVAILYAAYMFLDKKLNFF
ENTVLKKDINYTYEETPAVSEAKKTLAQEIIVPETNTTAVIEENQSDVNQSVAPSVNATE
TETIAINQNETKKTNEVPITPVDKKSFIEPNKKLWIGIIDLNTYKRTSYVGDGNYSIDPK
NDQLITTGHGDFTMHFKGVSTEYTRMEPLDFLIKDGKLTEISKEEFKKLNRGTLW
>gene0286 278331 279146 Chromosome_ORF0275 278331 279146
MVKNIFLVLLLSTFASANLQEKIISFMGQKSYAKQENLIKILFKNQNSFYKQSDGNINSL
KVIQVLQDNGLLKLSYARPMSLHITFVTDKNPLIFTRIVSESLEAVGYNYFLTQEAKKST
EQFRWTINLKTKRIINPTLFAKELEKRGCKIVDIVKQSDEQWVYEIDSHDAKLNALHLEP
NTRVDLSKPIQPYWIESDQAESIKIRTSLADHWFPLVLFLDKGLHLISQTKIDERTYAIT
LRVPENCKYIRISDIYTLDNIKRGLSVYLKK
>gene0287 279215 280429 Chromosome_ORF0276 279215 280429
MFDEIRFNTIERLPNYVFAEINDIKLAARRAGDDIIDFSMGNPDGKTPQHIIDKLVDSVS
KDKTHGYSVSKGIYKLRLAICNWYKRKYDADLDPDTEAVVTLGSKEGYVHLVQAITNPGD
VAVVADPAYPIHSHAFIIAGGNVHKFGLDYNEKFELDTEMFFEKLKKAFRDSVPKPKFVV
VNFPHNPTTVTVDLSFYERLVAYAKQERFYIISDIAYAEISYDGYKTPSIFQVKGAKDVA
VESTTLSKSYNMAGWRVGFIVGNPKLVGALQKIKSWFDYGIFTPIQVAATVALDGPQECI
GEIVEKYQNRRDVLCESFANAGWDMGKPKATMFIWAKIPEVAQHLGSMEFSKQLLKEAKI
AVSPGIGFGEHGDQYVRIALIENENRIRQAARNVKKYLKNLEAK
>gene0288 280429 281697 Chromosome_ORF0277 280429 281697
MVKVGIIGVGTVGSSVVNILQKNRDIIKARAGKEIVPVLGIVKNLDKTRDLDIKLSDNID
DVLEDESIDIVVELMGGVEAPLEVVKKALAKNKAVVTANKAMLAYHRYELQQYAKEIPIG
FEASVAGGIPIIKALREGLSANHIESIKGIMNGTCNYMLTKMMKEGVAFDVILKEAQDLG
YAEADPSFDIGGFDAAHKLLILASIAYGIDAKPEDILIEGIENINKEDIFFANEFGYSIK
LLTIAKKTDDAVELRVHPALIDRNAMIAKVDGVMNGVSVVGDCVGETMYYGPGAGGDATA
SSVISDIIDIVRNGSNSPMLGFKNILENSVLKLKKADDIFTKYYIRIEVEDRIGVLSKIS
NILGDHDISINSFIQKQSSDTQNATLLFSTHQCFEKNIQNAIHDLGACDFIRKNPVMIRI
EE
>gene0289 281698 282021 Chromosome_ORF0278 281698 282021
MSLEIGNKAEERVTRYLQSQGYTIIDRNFHSRFGEIDIIAEKNSVLEFIEVKYSKEYDPL
YRITPKKMEKIIKTIHYFLMLHPQDKDYQISAALVNDEHIEFLENIS
>gene0290 282120 282437 Chromosome_ORF0279 282120 282437
MGKYTELNASNFDETVSEGVALVDFWAPWCGPCRMIAPVIEELAEDFEGKAKICKVNTDE
EQDVAVKYGIRSIPTILFFKNGELVDQMVGASSKQILADKINSYL
>gene0291 282520 282966 Chromosome_ORF0280 282520 282966
MKGGRNLFSLNYIFASFFGAALIAAAFAYFNYRFSEYKFIDFNQWTFYEKSDIFVPKHDK
YIVVVYSSNMQNIDKILTKINKTYPIIAVDLYQHRRGQSHEVSYITSGMNSLLKFIQRFN
IYEVPSLFLIKKSHGSLYKQDSQIEIIK
>gene0292 282983 283915 Chromosome_ORF0281 282983 283915
MLDLAIIGGGPAGLTAGLYATRGGLKDVVMFEKGMPGGQITSSSEIENYPGISEVMSGLD
MMQNWPDQCMRFGMKHRMDEVSRVSKREDGIFEIKLLNDEIIESKSVVVCTGSTPRRSGV
KGEDKFFGRGVSTCATCDGFFYKDKEVAVLGGGDTALEEALYLANICSKVHLIHRRDAFR
ASPVTVEKVKNNANIELILNATVDEIYGDNSGVMGVKISQKDGGKIDLAVPGIFVFVGMN
VNNSILMQEDGTPLCELNENGNVIVDLEMHTSVKGLFAAGDLRIKASKQVVCAAGDGATA
GIQALEYVND
>gene0293 283908 284690 Chromosome_ORF0282 283908 284690
MTKENMLRVGIHGSTGRVGQLLVENLKGDVLAYPHMLHAIEAYPGVLPEGAVLTESYDQL
LDNSDVVIDFTIAFATESLLEMALDKPTPLVIGTTGLNEHQKNLLHEASQLMPILYSTNM
SLGVAVLNKLVAIASKSLSDFDIEIVEQHHRYKKDAPSGTAITLGEHAANARGLNLEDVR
VSGRNGLIGERSKDEIAIMALRGGDIVGRHTVGFYNNGEFIELNHTATSRDTFAKGAIKA
AKWILNQDKGLYTINDCIGL
>gene0294 284774 286111 Chromosome_ORF0283 284774 286111
MCAIVGVFGTSDSARISYYSLFAMQHRGQEASGISVSDGHILTKVKKKGLVTEVFTETAL
SHLQGHCAIGHNRYSTAGKKSTVDAQPIHASYKLGEIAVVHNGNLINKDEVRNALIEEGA
IFQSTMDTENIIHLIARSHQEHLRDRIIEAMNIIKGAYCLLIQSRHKMFAIRDKYGVRPL
SLGKLPDGGYIVASETCAFDLVGAEFIRDIQPGEMIIFDNEKEHYESVQLFEPEPRICAF
EFIYFARPDSVIEGRSVYAARKEMGRALARESAIDADLVIPVPDSGVSAALGYAEESHIP
FEMGIVRNHYVGRTFIEPTQAKRDMKVKLKLSPISALLKDKKIVVVDDSIVRGTTARRII
KILKDAGAKEVHMRIAAPPIKHPEKYGIDTPSYEELISANKNVEEVRTYIKADSLHFLSI
DALKKSIGENREYSLVSFDGDYFIK
>gene0295 286657 286115 Chromosome_ORF0284 286657 286115
MVSYFTIAHIITLVLFFLLFLILLVLSFKETRKKVLYAMIFSNFLVISMLALFSMFVLDK
YTKKAVLEHVTHARILINESLVISGIVRNVGKFNISQCSIVVKLVNNAVNSNNLTGSTLY
KSSGLDFFTNKAENQQQSTITEDFVIAKNLRVKEFRNFSVSMHYPAYFKKPNLIYKLRCR
>gene0296 287195 286659 Chromosome_ORF0285 287195 286659
MDDLRSSILLYIHHFTIYDYIAYGWLLVTFFLLLFLAVLLVRRSPKVSFLFIMLALVFLF
AGPPTLKSMLTTAIRPIKINDIRVERLHFSQTLILNWKVQNLAATPLKDCKTIVTIDKSD
DSIWSQLIHPSDIILQKTFYTSRIMKPNEVIENREIFNNFNNNDDINVSDISIKTECY
>gene0297 287871 287188 Chromosome_ORF0286 287871 287188
MNYELINSIDWDRFALIPVIAQDYQDGTVLMLAYTNKEALELTLQTKIAHYYSRSRKKLW
KKGEQSGNTQEVKEIYLDCDSDTLLLKVKQNGVACHTGRMSCFFNRIDVTQELPPIEQEI
TNYSLSDTLYHVIQDRKKADPSKSYVASLFKKGENSVLKKVVEEAGEFCFAVKDKEEDEI
VYEAADLAFHTLVALGYRNIDPERVKQELRRRFGMSGIEEKNSRKDG
>gene0298 288968 287874 Chromosome_ORF0287 288968 287874
MPVDLNDYFKKKNGSGGNNNDGGDNNNRRPSQGFEPPEIFKNFGKKAGFLYVLIAVIALL
VISKPFVVINSGEMGIKATAGKFETTPLNPGFHLFIPFIQQIFIVDTKVRVINYTSLSEQ
ESIQRGSGIKNKNAISVLDARGLPVSIDLTVQYKLEPSTAPQTIATWGMAWEDKIINPVV
RDVARNVVGQYPAEELPVQRNEIAAKIDQEIRKAIEAQPGHPVQLLTVQLRSIILPQKIK
DQIEIVQIARQRVEKTKYEVETANQEAQKEAALAMGKANARKIRAQGQADAVKIEADANA
YANIEIAKSITSNLLKLRQIEVQGKFNEALQVNKDAKIFLTPGGAVPNIWVDTKDQQKVS
SMGK
>gene0299 289937 289023 Chromosome_ORF0288 289937 289023
METAKYIWMDGTLTPWDEAHVHILTHTLHYGNGVFEGTRAYMTDKGLAIFRLREHTKRLL
NSAKITRIKPPYTLEELETAQIELLKENNFKSNVYVRPLIYLGYGTMGLYHVHAPVKTAI
AAWEWGSYLGDEGLENGIRVKISSFARNPVSSTMGKAKAAANYLNSQMAKYEAMEAGYEE
ALLLDEDGFIAEGSGECFFIVRNGVLISPPNDTSLESITQGMVIQLAKDAGIPVERRRVT
RDEVYIADEAFFTGTAAEVTPIKDIDGYIIGEGKRGAMTKQLQGAYFDVVYGKNKKYEHL
LTYI
>gene0300 290482 290060 Chromosome_ORF0289 290482 290060
MKVICPHCEAINNVPLKDDYKKANCGKCKQSLLEVKPLELTSSNMERILEHSDIPVIVDF
WAPWCGPCKMMAPVFADVALGFPLKALFAKVNTENEQFLGSRYKIRSIPTLIVFKNGQEV
ERISGAMDPVSLENFVRKFV
>gene0301 290621 291481 Chromosome_ORF0290 290621 291481
MFSKEKIDEIVTATLVADSYSLGAHWVYDEAQLHDLALDWEALNPPQALWHKGKVAGDQT
HIGDQAFFLKEFLQDQSDFDADAYLTFWEKKMRAYQGYIDGATRETLQNLEAGKRIGSHS
EDFSVIGRIAPLLYVSKDEEAFVENVKTFVTLSHNDAKVSEAAIFFARLLFDVARFKDIA
IEKTMLDLKDEFSLFVLKSVEDGIASKDKDTFEVIREFGPACGIDDGFSGIVHLLCQYPD
DLKNLLIQNAKAGGDSASRAMVAVMIIVAHRSSEGIPKDWFKINKI
>gene0302 291539 292009 Chromosome_ORF0291 291539 292009
MLEVGQDAPEFCLPNQDEVEICFRDLKGKWIVLYFYPKDNTPGCTTEACEFTAMEPDFSE
LDAIIVGVSPDSPKSHRNFIAKKELDIMLLSDMEKEVAKAYGVWQLKKLYGKEYMGIVRS
TFLISPEGKIAALWTKVKVKNHVEAVMETLSSLKSI
>gene0303 294973 292055 Chromosome_ORF0292 294973 292055
MKYVKSFKFWILFLVVTYTAIGFLFLPWFLVNKAPQILKEKIGINLKIAKAEFNPYSFEL
TLHHVVLDDLHNKPVLSIKRFYTNYTLLGLFNKTLLVNKIELNAPKLYVTFQKDGILNLS
NIIQSTPTTTPKTQTSESTLPNITLNALNMTEGSIVYQDQRNHKNFQYHLGPYHFVARDI
STQKDRINSYSFQTTLHNKGSILWKGGMGINPFKVYGVIQVKDLNLVTLYHYALPDMKAS
LTHGTLDLKLPYQIIFHEGMKVNIDQANATLSQLIMTQKDNQKTLIDAPKLEVKGVNLKW
PKQSLFIDQIHLNDTHINPVLQKNAQLNFMTLLASQEPSKTAPKPQPAHPAKPWEYGIHA
ITTHNLSVNFIDETLNKPLRSQLHNIQVTIKNFSSKKTDPIGIKLSATLNQKTDINATST
LIQTPLSSQSSIQLSHFRLSDFHPYLDPFINFKIKNADVDVNATLKTDFDSHNNINLLAN
TKIYNLLLQTTKGANLLKWNDLQVQGIKYSNHPLSVTIKNMRLLEPYISGEIYKNHTSNF
SNLIKSQPQSESSTTTATDPSLQLKIGPIKILNATADFGDASLPFPFKTHIHNLNGSIST
LDFGATTPSKVNIDGKIDKYGYANIKGVILPFQFKKRANIDVLFKNINLTTLTPYSGKFL
GYKIKSGKLSMNLNYKIDNASLIGSNKINIDTLNLGQPVKSKDAVNLPLNLAIALLKDSN
GQIDIDLPVSGDMNNPDFSYGGIVWRAVGNMITGLVTAPFRFLGSLLGIKGDDLKMIDFE
QGSAIIISTEYEKLDNLHKILNKRPNIRIELSGGYDEEADLKALQKEAFDHIMTKHIATL
KKDSKHAKEDLFARALTQLFIKDFGEKKYQELKTSFMVIPKTDDNTTRRSKKGKKATLDI
LKFNAAMQTALIAKIKIDHAQLVTLANQRAENIKKILVTKYKIKPERIIIKPAILQQAKR
DMWVSTKVDISI
>gene0304 295055 296140 Chromosome_ORF0293 295055 296140
MLIHICCSVDSHFFLQKLAALYPEKKLIGYFYDPNIHPYSEYKLRLMDVQRSCKKLGIKL
LEGAYDYEGWVDAVRGFEGEPEKGKRCTICFDNRLANTAKKALEIGENEITTTLLTSPKK
SMEQLRENAEHVAHTFGVNVLTPDFRKNGGTNEQFLLAKSAMLYHQNYCGCLYALEVQRE
NQERLKDELMVPLTGQILPASIEDRIQLYEAVQACEDAGEHFVLRREKFLNYRVLRAYVK
EQKGAIIPSHFLFYSTLSRDFTKGKIDTMAEGIGYFNREDILFIAIEKVNQMLKKSYDSV
QDLMKNPLSVEEEITIRKTLSHSFLPTLSPIIVVDKVCEKKYEIYLKSETYPDIRENLVK
L
>gene0305 296172 296621 Chromosome_ORF0294 296172 296621
MIIDVVEIQKILPHRHPFLLVDRITELTQGEFVKGYKNVTIGEPIFQGHFPGHPIYPGVM
IIEGMAQAGGILAFKSMDEAGQEETKDKVVYFMSIDKAKFRSPVKPGDTLVYELQVLKHK
GAVWVLDGKAFVDGKLVAQAELKAMIVDK
>gene0306 296622 297410 Chromosome_ORF0295 296622 297410
MAQIHPNAVVEEGAILGEHAKIGAFAFIGSQVVLKDHVEIMQGAGIYGDTVIDEGTKIYP
YAIIGMPPQDIGYKPEDDVKVRIGKNNVIREFVTINAGTHHGNGTTRIGNDCFIMIYSHI
AHDCQIGDHVIMANNATLAGHVEVGAYTVIGGMTPIHQFVKIGEGCMIAGASAISQDIPP
FCLAEGNRAVVKGLNAVGIKRRFETADIRALQHAYRHLFRGTGAIKEAAETLMQNEKNEK
VQQMCRFILETKRGIPFERITK
>gene0307 297464 298726 Chromosome_ORF0296 297464 298726
MYRTQCLAMRRNNMKKECSFCGAKESNDTRLIAGEDVFICEHCVISAYKIFFGEDDEEVT
DEKKLDYELLTPKELTTVLDEFVIGQNRAKKVFSVGVYNHYKRIFKNHAIEDDTEISKSN
ILLIGPTGSGKTLMAQTLSKFLDVPLAIADATSLTEAGYVGEDVENILTKLLQAADGDVK
RAEKGIVFIDEIDKIARMSENRSITRDVSGEGVQQALLKIIEGSIVNIPPKGGRKHPNQD
[truncated: 13,885 more rows]

## Sheet: Table S8
Table S8 The details for the five groued bins of pangenomes
	Core gene	Accessory genes absenting in S. arcachonense and 1612	Accessory genes in S. arcachonense and 1612	Unique gene of 1612	Unique genes of S. arcachonense
Total gene clusters	957	263	144	762	844
Total gene number	12889	3013	291	769	875
KEGG annotated	10144	1186	155	270	237
KEGG annotated(%)	0.787028	0.393628	0.532646	0.351105	0.270857
COG annotated	12319	2402	256	580	627
COG annotated (%)	0.955776	0.797212	0.879725	0.754226	0.716571

## Sheet: Table S9
Table S9 The KOs of KEGG database that only detected in "Unique gene of 1612"bin.
Level1	Level2	Level3	KO	KO description	Core genes	Accessory genes absenting in 1612 and S. arcachonense	Accessory genes in 1612 and S. arcachonense	Unique genes of 1612	Unique genes of S. arcachonense
Brite Hierarchies	Protein families: genetic information processing	Chaperones and folding catalysts	K07346	fimbrial chaperone protein	0	0	0	1	0
Brite Hierarchies	Protein families: genetic information processing	Transcription factors	K02616	phenylacetic acid degradation operon negative regulatory protein	0	0	0	1	0
Brite Hierarchies	Protein families: genetic information processing	Transcription factors	K02624	IclR family transcriptional regulator, pca regulon regulatory protein	0	0	0	1	0
Brite Hierarchies	Protein families: genetic information processing	Transcription factors	K06075	MarR family transcriptional regulator, transcriptional regulator for hemolysin	0	0	0	1	0
Brite Hierarchies	Protein families: genetic information processing	Transcription factors	K22041	TetR/AcrR family transcriptional regulator, copper-responsive repressor	0	0	0	1	0
Brite Hierarchies	Protein families: metabolism	Glycosyltransferases	K13693	glucosyl-3-phosphoglycerate synthase	0	0	0	1	0
Brite Hierarchies	Protein families: metabolism	Peptidases and inhibitors	K01414	oligopeptidase A	0	0	0	1	0
Brite Hierarchies	Protein families: metabolism	Peptidases and inhibitors	K03503	DNA polymerase V	0	0	0	1	0
Brite Hierarchies	Protein families: metabolism	Protein kinases	K07154	serine/threonine-protein kinase HipA	0	0	0	1	0
Brite Hierarchies	Protein families: signaling and cellular processes	Prokaryotic defense system	K01153	type I restriction enzyme, R subunit	0	0	0	1	0
Brite Hierarchies	Protein families: signaling and cellular processes	Prokaryotic defense system	K01154	type I restriction enzyme, S subunit	0	0	0	1	0
Brite Hierarchies	Protein families: signaling and cellular processes	Prokaryotic defense system	K19158	toxin YoeB	0	0	0	1	0
Brite Hierarchies	Protein families: signaling and cellular processes	Prokaryotic defense system	K19159	antitoxin YefM	0	0	0	1	0
Brite Hierarchies	Protein families: signaling and cellular processes	Transporters	K02014	iron complex outermembrane recepter protein	0	0	0	1	0
Brite Hierarchies	Protein families: signaling and cellular processes	Transporters	K02015	iron complex transport system permease protein	0	0	0	1	0
Brite Hierarchies	Protein families: signaling and cellular processes	Transporters	K02016	iron complex transport system substrate-binding protein	0	0	0	1	0
Brite Hierarchies	Protein families: signaling and cellular processes	Transporters	K02049	NitT/TauT family transport system ATP-binding protein	0	0	0	1	0
Brite Hierarchies	Protein families: signaling and cellular processes	Transporters	K02050	NitT/TauT family transport system permease protein	0	0	0	1	0
Brite Hierarchies	Protein families: signaling and cellular processes	Transporters	K02051	NitT/TauT family transport system substrate-binding protein	0	0	0	1	0
Brite Hierarchies	Protein families: signaling and cellular processes	Transporters	K03322	manganese transport protein	0	0	0	1	0
Brite Hierarchies	Protein families: signaling and cellular processes	Transporters	K03446	MFS transporter, DHA2 family, multidrug resistance protein	0	0	0	2	0
Brite Hierarchies	Protein families: signaling and cellular processes	Transporters	K03543	membrane fusion protein, multidrug efflux system	0	0	0	2	0
Brite Hierarchies	Protein families: signaling and cellular processes	Transporters	K04758	ferrous iron transport protein A	0	0	0	2	0
Brite Hierarchies	Protein families: signaling and cellular processes	Transporters	K04759	ferrous iron transport protein B	0	0	0	1	0
Brite Hierarchies	Protein families: signaling and cellular processes	Transporters	K07245	copper resistance protein D	0	0	0	1	0
Brite Hierarchies	Protein families: signaling and cellular processes	Transporters	K11747	glutathione-regulated potassium-efflux system protein KefB	0	0	0	1	0
Brite Hierarchies	Protein families: signaling and cellular processes	Transporters	K21395	TRAP-type transport system periplasmic protein	0	0	0	1	0
Brite Hierarchies	Protein families: signaling and cellular processes	Transporters	K25183	membrane fusion protein YbhG	0	0	0	1	0
Cellular Processes	Cell motility	Flagellar assembly	K02390	flagellar hook protein FlgE	0	0	0	2	0
Cellular Processes	Cell motility	Flagellar assembly	K02397	flagellar hook-associated protein 3 FlgL	0	0	0	1	0
Cellular Processes	Cell motility	Flagellar assembly	K02411	flagellar assembly protein FliH	0	0	0	1	0
Cellular Processes	Cellular community - prokaryotes	Biofilm formation - Pseudomonas aeruginosa	K21006	polysaccharide biosynthesis protein PelA	0	0	0	1	0
Cellular Processes	Cellular community - prokaryotes	Biofilm formation - Pseudomonas aeruginosa	K21008	polysaccharide biosynthesis protein PelC	0	0	0	1	0
Cellular Processes	Cellular community - prokaryotes	Biofilm formation - Pseudomonas aeruginosa	K21009	polysaccharide biosynthesis protein PelD	0	0	0	1	0
Cellular Processes	Cellular community - prokaryotes	Biofilm formation - Pseudomonas aeruginosa	K21011	polysaccharide biosynthesis protein PelF	0	0	0	1	0
Cellular Processes	Cellular community - prokaryotes	Biofilm formation - Vibrio cholerae	K10927	MSHA pilin protein MshD	0	0	0	1	0
Cellular Processes	Transport and catabolism	Peroxisome	K00477	phytanoyl-CoA hydroxylase	0	0	0	1	0
Environmental Information Processing	Membrane transport	ABC transporters	K01999	branched-chain amino acid transport system substrate-binding protein	0	0	0	2	0
Environmental Information Processing	Membrane transport	ABC transporters	K02036	phosphate transport system ATP-binding protein	0	0	0	1	0
Environmental Information Processing	Membrane transport	ABC transporters	K02037	phosphate transport system permease protein	0	0	0	2	0
Environmental Information Processing	Membrane transport	ABC transporters	K02038	phosphate transport system permease protein	0	0	0	2	0
Environmental Information Processing	Membrane transport	ABC transporters	K02040	phosphate transport system substrate-binding protein	0	0	0	2	0
Environmental Information Processing	Membrane transport	ABC transporters	K02062	thiamine transport system ATP-binding protein	0	0	0	1	0
Environmental Information Processing	Membrane transport	ABC transporters	K02063	thiamine transport system permease protein	0	0	0	1	0
Environmental Information Processing	Membrane transport	ABC transporters	K09811	cell division transport system permease protein	0	0	0	1	0
Environmental Information Processing	Membrane transport	ABC transporters	K12368	dipeptide transport system substrate-binding protein	0	0	0	1	0
Environmental Information Processing	Membrane transport	ABC transporters	K12369	dipeptide transport system permease protein	0	0	0	1	0
Environmental Information Processing	Membrane transport	ABC transporters	K12370	dipeptide transport system permease protein	0	0	0	1	0
Environmental Information Processing	Membrane transport	ABC transporters	K12371	dipeptide transport system ATP-binding protein	0	0	0	1	0
Environmental Information Processing	Signal transduction	Two-component system	K03412	two-component system, chemotaxis family, protein-glutamate methylesterase/glutaminase	0	0	0	1	0
Environmental Information Processing	Signal transduction	Two-component system	K18093	imipenem/basic amino acid-specific outer membrane pore	0	0	0	2	0
Genetic Information Processing	Folding, sorting and degradation	Sulfur relay system	K03154	sulfur carrier protein	0	0	0	1	0
Metabolism	Amino acid metabolism	Phenylalanine metabolism	K00285	D-amino-acid dehydrogenase	0	0	0	1	0
Metabolism	Amino acid metabolism	Phenylalanine metabolism	K01912	phenylacetate-CoA ligase	0	0	0	1	0
Metabolism	Amino acid metabolism	Phenylalanine metabolism	K02614	acyl-CoA thioesterase	0	0	0	1	0
Metabolism	Amino acid metabolism	Phenylalanine metabolism	K15866	2-(1,2-epoxy-1,2-dihydrophenyl)acetyl-CoA isomerase	0	0	0	1	0
Metabolism	Amino acid metabolism	Tyrosine metabolism	K10219	2-hydroxy-4-carboxymuconate semialdehyde hemiacetal dehydrogenase	0	0	0	1	0
Metabolism	Biosynthesis of other secondary metabolites	Penicillin and cephalosporin biosynthesis	K17836	beta-lactamase class A	0	0	0	1	0
Metabolism	Carbohydrate metabolism	Fructose and mannose metabolism	K07026	mannosyl-3-phosphoglycerate phosphatase	0	0	0	1	0
Metabolism	Carbohydrate metabolism	Fructose and mannose metabolism	K16881	mannose-1-phosphate guanylyltransferase / phosphomannomutase	0	0	0	1	0
Metabolism	Carbohydrate metabolism	Glycolysis / Gluconeogenesis	K00169	pyruvate ferredoxin oxidoreductase alpha subunit	0	0	0	1	0
Metabolism	Carbohydrate metabolism	Glycolysis / Gluconeogenesis	K00170	pyruvate ferredoxin oxidoreductase beta subunit	0	0	0	1	0
Metabolism	Carbohydrate metabolism	Glycolysis / Gluconeogenesis	K00171	pyruvate ferredoxin oxidoreductase delta subunit	0	0	0	1	0
Metabolism	Carbohydrate metabolism	Glycolysis / Gluconeogenesis	K01835	phosphoglucomutase	0	0	0	1	0
Metabolism	Carbohydrate metabolism	Glycolysis / Gluconeogenesis	K11389	glyceraldehyde-3-phosphate dehydrogenase (ferredoxin)	0	0	0	1	0
Metabolism	Carbohydrate metabolism	Glycolysis / Gluconeogenesis	K25026	glucokinase	0	0	0	1	0
Metabolism	Carbohydrate metabolism	Pentose phosphate pathway	K01625	2-dehydro-3-deoxyphosphogluconate aldolase / (4S)-4-hydroxy-2-oxoglutarate aldolase	0	0	0	1	0
Metabolism	Carbohydrate metabolism	Pentose phosphate pathway	K01690	phosphogluconate dehydratase	0	0	0	1	0
Metabolism	Carbohydrate metabolism	Pyruvate metabolism	K01573	oxaloacetate decarboxylase (Na+ extruding) subunit gamma	0	0	0	1	0
Metabolism	Carbohydrate metabolism	Starch and sucrose metabolism	K00703	starch synthase	0	0	0	2	0
Metabolism	Carbohydrate metabolism	Starch and sucrose metabolism	K22451	4-alpha-glucanotransferase	0	0	0	1	0
Metabolism	Energy metabolism	Methane metabolism	K03532	trimethylamine-N-oxide reductase (cytochrome c), cytochrome c-type subunit TorC	0	0	0	1	0
Metabolism	Energy metabolism	Methane metabolism	K07812	trimethylamine-N-oxide reductase (cytochrome c)	0	0	0	1	0
Metabolism	Energy metabolism	Nitrogen metabolism	K15876	cytochrome c nitrite reductase small subunit	0	0	0	1	0
Metabolism	Energy metabolism	Oxidative phosphorylation	K03885	NADH:quinone reductase (non-electrogenic)	0	0	0	1	0
Metabolism	Energy metabolism	Photosynthesis	K08906	cytochrome c6	0	0	0	1	0
Metabolism	Energy metabolism	Sulfur metabolism	K08358	tetrathionate reductase subunit B	0	0	0	1	0
Metabolism	Energy metabolism	Sulfur metabolism	K17223	L-cysteine S-thiosulfotransferase	0	0	0	1	0
Metabolism	Glycan biosynthesis and metabolism	O-Antigen nucleotide sugar biosynthesis	K19068	UDP-2-acetamido-2,6-beta-L-arabino-hexul-4-ose reductase	0	0	0	1	0
Metabolism	Glycan biosynthesis and metabolism	O-Antigen nucleotide sugar biosynthesis	K24258	UDP-N-acetyl-L-fucosamine synthase	0	0	0	1	0
Metabolism	Glycan biosynthesis and metabolism	Peptidoglycan biosynthesis	K19302	undecaprenyl-diphosphatase	0	0	0	1	0
Metabolism	Lipid metabolism	Glycerophospholipid metabolism	K06131	cardiolipin synthase A/B	0	0	0	1	0
Metabolism	Metabolism of cofactors and vitamins	Folate biosynthesis	K01633	7,8-dihydroneopterin aldolase/epimerase/oxygenase	0	0	0	1	0
Metabolism	Metabolism of cofactors and vitamins	Porphyrin metabolism	K03594	bacterioferritin	0	0	0	1	0
Metabolism	Metabolism of cofactors and vitamins	Thiamine metabolism	K03150	2-iminoacetate synthase	0	0	0	1	0
Metabolism	Metabolism of other amino acids	Glutathione metabolism	K01270	dipeptidase D	0	0	0	1	0
Metabolism	Xenobiotics biodegradation and metabolism	Aminobenzoate degradation	K03380	phenol 2-monooxygenase (NADPH)	0	0	0	1	0
Metabolism	Xenobiotics biodegradation and metabolism	Benzoate degradation	K00481	p-hydroxybenzoate 3-monooxygenase	0	0	0	1	0
Metabolism	Xenobiotics biodegradation and metabolism	Benzoate degradation	K04100	protocatechuate 4,5-dioxygenase, alpha chain	0	0	0	1	0
Metabolism	Xenobiotics biodegradation and metabolism	Benzoate degradation	K04101	protocatechuate 4,5-dioxygenase, beta chain	0	0	0	1	0
Metabolism	Xenobiotics biodegradation and metabolism	Benzoate degradation	K07823	3-oxoadipyl-CoA thiolase	0	0	0	1	0
Metabolism	Xenobiotics biodegradation and metabolism	Benzoate degradation	K10220	4-oxalmesaconate hydratase	0	0	0	1	0
Metabolism	Xenobiotics biodegradation and metabolism	Benzoate degradation	K10221	2-pyrone-4,6-dicarboxylate lactonase	0	0	0	1	0
Metabolism	Xenobiotics biodegradation and metabolism	Benzoate degradation	K16514	4-oxalomesaconate tautomerase	0	0	0	1	0
Metabolism	Xenobiotics biodegradation and metabolism	Chloroalkane and chloroalkene degradation	K01563	haloalkane dehalogenase	0	0	0	1	0
Metabolism	Xenobiotics biodegradation and metabolism	Toluene degradation	K15758	toluene methyl-monooxygenase electron transfer component	0	0	0	1	0
Metabolism	Xenobiotics biodegradation and metabolism	Toluene degradation	K20200	4-cresol dehydrogenase (hydroxylating) cytochrome subunit	0	0	0	1	0
Not Included in Pathway or Brite	Poorly characterized	Function unknown	K06918	uncharacterized protein	0	0	0	1	0
Not Included in Pathway or Brite	Poorly characterized	Function unknown	K07076	uncharacterized protein	0	0	0	1	0
Not Included in Pathway or Brite	Poorly characterized	Function unknown	K07112	uncharacterized protein	0	0	0	2	0
Not Included in Pathway or Brite	Poorly characterized	Function unknown	K09004	uncharacterized protein	0	0	0	1	0
Not Included in Pathway or Brite	Poorly characterized	Function unknown	K09797	uncharacterized protein	0	0	0	1	0
Not Included in Pathway or Brite	Poorly characterized	Function unknown	K09859	uncharacterized protein	0	0	0	1	0
Not Included in Pathway or Brite	Poorly characterized	Function unknown	K09861	uncharacterized protein	0	0	0	1	0
Not Included in Pathway or Brite	Poorly characterized	General function prediction only	K02442	membrane protein GlpM	0	0	0	1	0
Not Included in Pathway or Brite	Poorly characterized	General function prediction only	K02617	phenylacetic acid degradation protein	0	0	0	1	0
Not Included in Pathway or Brite	Poorly characterized	General function prediction only	K06886	hemoglobin	0	0	0	1	0
Not Included in Pathway or Brite	Poorly characterized	General function prediction only	K08990	putative membrane protein	0	0	0	1	0
Not Included in Pathway or Brite	Unclassified: genetic information processing	Replication and repair	K07496	putative transposase	0	0	0	1	0
Not Included in Pathway or Brite	Unclassified: metabolism	Carbohydrate metabolism	K00782	L-lactate dehydrogenase complex protein LldG	0	0	0	1	0
Not Included in Pathway or Brite	Unclassified: metabolism	Energy metabolism	K02572	ferredoxin-type protein NapF	0	0	0	1	0
Not Included in Pathway or Brite	Unclassified: metabolism	Energy metabolism	K14087	ech hydrogenase subunit B	0	0	0	1	0
Not Included in Pathway or Brite	Unclassified: metabolism	Energy metabolism	K14088	ech hydrogenase subunit C	0	0	0	1	0
Not Included in Pathway or Brite	Unclassified: metabolism	Energy metabolism	K14090	ech hydrogenase subunit E	0	0	0	1	0
Not Included in Pathway or Brite	Unclassified: metabolism	Enzymes with EC numbers	K00428	cytochrome c peroxidase	0	0	0	1	0
Not Included in Pathway or Brite	Unclassified: metabolism	Enzymes with EC numbers	K00520	mercuric reductase	0	0	0	1	0
Not Included in Pathway or Brite	Unclassified: metabolism	Enzymes with EC numbers	K00528	ferredoxin/flavodoxin---NADP+ reductase	0	0	0	1	0
Not Included in Pathway or Brite	Unclassified: metabolism	Enzymes with EC numbers	K07313	serine/threonine protein phosphatase 1	0	0	0	1	0
Not Included in Pathway or Brite	Unclassified: metabolism	Enzymes with EC numbers	K12137	hydrogenase-4 component B	0	0	0	1	0
Not Included in Pathway or Brite	Unclassified: metabolism	Enzymes with EC numbers	K22597	glucosylglycerate phosphorylase	0	0	0	1	0
Not Included in Pathway or Brite	Unclassified: metabolism	Enzymes with EC numbers	K23254	P-type Ag+ transporter	0	0	0	1	0
Not Included in Pathway or Brite	Unclassified: signaling and cellular processes	Others	K02039	phosphate transport system protein	0	0	0	1	0
Not Included in Pathway or Brite	Unclassified: signaling and cellular processes	Others	K07218	nitrous oxidase accessory protein	0	0	0	1	0
Not Included in Pathway or Brite	Unclassified: signaling and cellular processes	Structural proteins	K02005	HlyD family secretion protein	0	0	0	1	0
Not Included in Pathway or Brite	Unclassified: signaling and cellular processes	Structural proteins	K03634	outer membrane lipoprotein carrier protein	0	0	0	1	0
Not Included in Pathway or Brite	Unclassified: signaling and cellular processes	Transport	K03287	outer membrane factor, OMF family	0	0	0	1	0
Not Included in Pathway or Brite	Unclassified: signaling and cellular processes	Transport	K03328	polysaccharide transporter, PST family	0	0	0	1	0
			K00016		0	0	0	1	0
			K00036		0	0	0	1	0
			K00074		0	0	0	1	0
			K00172		0	0	0	1	0
			K00437		0	0	0	1	0
			K00688		0	0	0	1	0
			K00700		0	0	0	1	0
			K01057		0	0	0	1	0
			K01692		0	0	0	2	0
			K01810		0	0	0	1	0
			K01991		0	0	0	1	0
			K02064		0	0	0	1	0
			K02066		0	0	0	1	0
			K02493		0	0	0	1	0
			K02844		0	0	0	1	0
			K02851		0	0	0	1	0
			K04095		0	0	0	1	0
			K05566		0	0	0	1	0
			K05569		0	0	0	1	0
			K05570		0	0	0	1	0
			K05571		0	0	0	1	0
			K06173		0	0	0	1	0
			K07171		0	0	0	2	0
			K07172		0	0	0	1	0
			K07233		0	0	0	1	0
			K07243		0	0	0	1	0
			K10218		0	0	0	1	0
			K10960		0	0	0	1	0
			K11529		0	0	0	1	0
			K15894		0	0	0	1	0
			K18008		0	0	0	1	0

## Sheet: Table S10
Table S10 The COGs that had a significant difference between "Unique gene of 1612" and "Core gene" bins.
Categories	COG	Function description	Unique genes of 1612	Core genes	Unique genes of 1612: parent seq. count	Core gene: parent seq. count	Unique genes of 1612: rel. freq. (%)	Core gene: rel. freq. (%)	p-values	p-values (corrected)	Effect size	95.0% lower CI	95.0% upper CI
C	COG2863	Cytochrome c553	7	0	769	12889	0.910273	0	1.74803e-09	1.74803e-09	0.910273	0.103983	1.71656
C	COG0650	Formate hydrogenlyase subunit 4	3	0	769	12889	0.390117	0	0.000177835	0.000177835	0.390117	-0.185511	0.965745
C	COG1853	NADH-FMN oxidoreductase RutF, flavin reductase (DIM6/NTAB) family	2	0	769	12889	0.260078	0	0.00316625	0.00316625	0.260078	-0.234935	0.755091
C	COG4654	Cytochrome c551/c552	2	0	769	12889	0.260078	0	0.00316625	0.00316625	0.260078	-0.234935	0.755091
C	COG5557	Ni/Fe-hydrogenase 2 integral membrane subunit HybB	2	0	769	12889	0.260078	0	0.00316625	0.00316625	0.260078	-0.234935	0.755091
C	COG3005	Tetraheme cytochrome c subunit of nitrate or TMAO reductase	2	0	769	12889	0.260078	0	0.00316625	0.00316625	0.260078	-0.234935	0.755091
C	COG0651	Formate hydrogenlyase subunit 3/Multisubunit Na+/H+ antiporter, MnhD subunit	4	16	769	12889	0.520156	0.124137	0.0234671	0.0234671	0.396019	-0.251057	1.0431
D	COG2132	Multicopper oxidase with three cupredoxin domains (includes cell division protein FtsP and spore coat protein CotA)	2	0	769	12889	0.260078	0	0.00316625	0.00316625	0.260078	-0.234935	0.755091
D	COG1196	Chromosome segregation ATPase	2	0	769	12889	0.260078	0	0.00316625	0.00316625	0.260078	-0.234935	0.755091
E	COG0665	Glycine/D-amino acid oxidase (deaminating)	2	0	769	12889	0.260078	0	0.00316625	0.00316625	0.260078	-0.234935	0.755091
E	COG0531	Amino acid transporter	2	0	769	12889	0.260078	0	0.00316625	0.00316625	0.260078	-0.234935	0.755091
G	COG1593	TRAP-type C4-dicarboxylate transport system, large permease component	3	0	769	12889	0.390117	0	0.000177835	0.000177835	0.390117	-0.185511	0.965745
G	COG1216	Glycosyltransferase, GT2 family	3	0	769	12889	0.390117	0	0.000177835	0.000177835	0.390117	-0.185511	0.965745
G	COG1449	Alpha-amylase/alpha-mannosidase, GH57 family	2	0	769	12889	0.260078	0	0.00316625	0.00316625	0.260078	-0.234935	0.755091
G	COG3090	TRAP-type C4-dicarboxylate transport system, small permease component	2	0	769	12889	0.260078	0	0.00316625	0.00316625	0.260078	-0.234935	0.755091
G	COG0297	Glycogen synthase	2	0	769	12889	0.260078	0	0.00316625	0.00316625	0.260078	-0.234935	0.755091
G	COG0296	1,4-alpha-glucan branching enzyme	2	0	769	12889	0.260078	0	0.00316625	0.00316625	0.260078	-0.234935	0.755091
H	COG0654	2-polyprenyl-6-methoxyphenol hydroxylase and related FAD-dependent oxidoreductases	2	0	769	12889	0.260078	0	0.00316625	0.00316625	0.260078	-0.234935	0.755091
I	COG1024	Enoyl-CoA hydratase/carnithine racemase	3	0	769	12889	0.390117	0	0.000177835	0.000177835	0.390117	-0.185511	0.965745
I	COG2930	Lipid-binding SYLF domain	2	0	769	12889	0.260078	0	0.00316625	0.00316625	0.260078	-0.234935	0.755091
K	COG1846	DNA-binding transcriptional regulator, MarR family	4	0	769	12889	0.520156	0	9.97595e-06	9.97595e-06	0.520156	-0.123299	1.16361
K	COG1309	DNA-binding transcriptional regulator, AcrR family	3	0	769	12889	0.390117	0	0.000177835	0.000177835	0.390117	-0.185511	0.965745
K	COG1733	DNA-binding transcriptional regulator, HxlR family	2	0	769	12889	0.260078	0	0.00316625	0.00316625	0.260078	-0.234935	0.755091
K	COG2207	AraC-type DNA-binding domain and AraC-containing proteins	2	0	769	12889	0.260078	0	0.00316625	0.00316625	0.260078	-0.234935	0.755091
K	COG1396	Transcriptional regulator, contains XRE-family HTH domain	2	0	769	12889	0.260078	0	0.00316625	0.00316625	0.260078	-0.234935	0.755091
M	COG0438	Glycosyltransferase involved in cell wall bisynthesis	12	0	769	12889	1.56047	0	9.35641e-16	9.35641e-16	1.56047	0.549443	2.57149
M	COG1538	Outer membrane protein TolC	7	0	769	12889	0.910273	0	1.74803e-09	1.74803e-09	0.910273	0.103983	1.71656
M	COG2982	Uncharacterized protein involved in outer membrane biogenesis	3	0	769	12889	0.390117	0	0.000177835	0.000177835	0.390117	-0.185511	0.965745
M	COG0859	ADP-heptose:LPS heptosyltransferase	3	0	769	12889	0.390117	0	0.000177835	0.000177835	0.390117	-0.185511	0.965745
M	COG0810	Periplasmic protein TonB, links inner and outer membranes	3	0	769	12889	0.390117	0	0.000177835	0.000177835	0.390117	-0.185511	0.965745
M	COG1463	ABC-type transporter Mla maintaining outer membrane lipid asymmetry, periplasmic component MlaD	2	0	769	12889	0.260078	0	0.00316625	0.00316625	0.260078	-0.234935	0.755091
M	COG2244	Membrane protein involved in the export of O-antigen and teichoic acid	2	0	769	12889	0.260078	0	0.00316625	0.00316625	0.260078	-0.234935	0.755091
M	COG0845	Multidrug efflux pump subunit AcrA (membrane-fusion protein)	2	0	769	12889	0.260078	0	0.00316625	0.00316625	0.260078	-0.234935	0.755091
N	COG2165	Type II secretory pathway, pseudopilin PulG	3	0	769	12889	0.390117	0	0.000177835	0.000177835	0.390117	-0.185511	0.965745
N	COG4969	Tfp pilus assembly protein, major pilin PilA	2	0	769	12889	0.260078	0	0.00316625	0.00316625	0.260078	-0.234935	0.755091
N	COG0840	Methyl-accepting chemotaxis protein	2	0	769	12889	0.260078	0	0.00316625	0.00316625	0.260078	-0.234935	0.755091
O	COG2143	Thioredoxin-related protein	2	0	769	12889	0.260078	0	0.00316625	0.00316625	0.260078	-0.234935	0.755091
O	COG3678	Periplasmic protein refolding chaperone Spy/CpxP family	2	0	769	12889	0.260078	0	0.00316625	0.00316625	0.260078	-0.234935	0.755091
O	COG0526	Thiol-disulfide isomerase or thioredoxin	4	13	769	12889	0.520156	0.100861	0.0131751	0.0131751	0.419295	-0.227105	1.06569
P	COG0607	Rhodanese-related sulfurtransferase	4	0	769	12889	0.520156	0	9.97595e-06	9.97595e-06	0.520156	-0.123299	1.16361
P	COG3303	Formate-dependent nitrite reductase, periplasmic cytochrome c552 subunit	3	0	769	12889	0.390117	0	0.000177835	0.000177835	0.390117	-0.185511	0.965745
P	COG4773	Outer membrane receptor for ferric coprogen and ferric-rhodotorulic acid	2	0	769	12889	0.260078	0	0.00316625	0.00316625	0.260078	-0.234935	0.755091
P	COG1918	Fe2+ transport system protein FeoA	2	0	769	12889	0.260078	0	0.00316625	0.00316625	0.260078	-0.234935	0.755091
P	COG2897	3-mercaptopyruvate sulfurtransferase SseA, contains two rhodanese domains	2	0	769	12889	0.260078	0	0.00316625	0.00316625	0.260078	-0.234935	0.755091
P	COG0226	ABC-type phosphate transport system, periplasmic component	2	0	769	12889	0.260078	0	0.00316625	0.00316625	0.260078	-0.234935	0.755091
P	COG0581	ABC-type phosphate transport system, permease component	2	0	769	12889	0.260078	0	0.00316625	0.00316625	0.260078	-0.234935	0.755091
P	COG0573	ABC-type phosphate transport system, permease component	2	0	769	12889	0.260078	0	0.00316625	0.00316625	0.260078	-0.234935	0.755091
Q	COG3384	Aromatic ring-opening dioxygenase, catalytic subunit, LigB family	2	0	769	12889	0.260078	0	0.00316625	0.00316625	0.260078	-0.234935	0.755091
Q	COG4665	TRAP-type mannitol/chloroaromatic compound transport system, small permease component	2	0	769	12889	0.260078	0	0.00316625	0.00316625	0.260078	-0.234935	0.755091
R	COG0457	Tetratricopeptide (TPR) repeat	5	4	769	12889	0.650195	0.0310342	5.82023e-05	5.82023e-05	0.619161	-0.0847464	1.32307
R	COG4783	Putative Zn-dependent protease, contains TPR repeats	3	0	769	12889	0.390117	0	0.000177835	0.000177835	0.390117	-0.185511	0.965745
R	COG2391	Uncharacterized membrane protein YedE/YeeE, contains two sulfur transport domains	2	0	769	12889	0.260078	0	0.00316625	0.00316625	0.260078	-0.234935	0.755091
R	COG2159	Predicted metal-dependent hydrolase, TIM-barrel fold	2	0	769	12889	0.260078	0	0.00316625	0.00316625	0.260078	-0.234935	0.755091
R	COG2304	Secreted protein containing bacterial Ig-like domain and vWFA domain	2	0	769	12889	0.260078	0	0.00316625	0.00316625	0.260078	-0.234935	0.755091
R	COG1752	Predicted acylesterase/phospholipase RssA, containd patatin domain	2	0	769	12889	0.260078	0	0.00316625	0.00316625	0.260078	-0.234935	0.755091
S	COG3439	Uncharacterized conserved protein, DUF302 family	3	0	769	12889	0.390117	0	0.000177835	0.000177835	0.390117	-0.185511	0.965745
S	COG3410	Uncharacterized protein, DUF2075 family	2	0	769	12889	0.260078	0	0.00316625	0.00316625	0.260078	-0.234935	0.755091
S	COG3462	Uncharacterized membrane protein	2	0	769	12889	0.260078	0	0.00316625	0.00316625	0.260078	-0.234935	0.755091
S	COG5430	Spore coat protein U (SCPU) domain, function unknown	2	0	769	12889	0.260078	0	0.00316625	0.00316625	0.260078	-0.234935	0.755091
T	COG5001	Predicted signal transduction protein containing a membrane domain, an EAL and a GGDEF domain	7	0	769	12889	0.910273	0	1.74803e-09	1.74803e-09	0.910273	0.103983	1.71656
T	COG4753	Two-component response regulator, YesN/AraC family, consists of REC and AraC-type DNA-binding domains	4	0	769	12889	0.520156	0	9.97595e-06	9.97595e-06	0.520156	-0.123299	1.16361
T	COG5126	Ca2+-binding protein, EF-hand superfamily	2	0	769	12889	0.260078	0	0.00316625	0.00316625	0.260078	-0.234935	0.755091
T	COG0664	cAMP-binding domain of CRP or a regulatory subunit of cAMP-dependent protein kinases	2	0	769	12889	0.260078	0	0.00316625	0.00316625	0.260078	-0.234935	0.755091
T	COG2203	GAF domain	2	0	769	12889	0.260078	0	0.00316625	0.00316625	0.260078	-0.234935	0.755091
T	COG2200	EAL domain, c-di-GMP-specific phosphodiesterase class I (or its enzymatically inactive variant)	2	0	769	12889	0.260078	0	0.00316625	0.00316625	0.260078	-0.234935	0.755091
T	COG3920	Two-component sensor histidine kinase, HisKA and HATPase domains	2	0	769	12889	0.260078	0	0.00316625	0.00316625	0.260078	-0.234935	0.755091
T	COG0790	TPR repeat	2	0	769	12889	0.260078	0	0.00316625	0.00316625	0.260078	-0.234935	0.755091
T	COG2184	Fido, protein-threonine AMPylation domain	2	0	769	12889	0.260078	0	0.00316625	0.00316625	0.260078	-0.234935	0.755091
T	COG2205	K+-sensing histidine kinase KdpD	5	14	769	12889	0.650195	0.10862	0.00335119	0.00335119	0.541575	-0.164358	1.24751
T	COG4191	Signal transduction histidine kinase regulating C4-dicarboxylate transport system	9	54	769	12889	1.17035	0.418962	0.00835762	0.00835762	0.751389	-0.151913	1.65469
V	COG1566	Multidrug resistance efflux pump	4	0	769	12889	0.520156	0	9.97595e-06	9.97595e-06	0.520156	-0.123299	1.16361
V	COG2337	mRNA-degrading endonuclease, toxin component of the MazEF toxin-antitoxin module	2	0	769	12889	0.260078	0	0.00316625	0.00316625	0.260078	-0.234935	0.755091
